# Supplementary material for: A Polar Tetragonal Tungsten Bronze with Colossal Second‐Harmonic Generation
Source: Adv Sci (Weinh). 2023 Apr 23;10(19):2301374. doi: 10.1002/advs.202301374 (PMC10323606; doi:10.1002/advs.202301374)
Supplement: Supplementary file 2 — Supporting Information [file ADVS-10-2301374-s002.zip]

Archive with 2 entries (2 files):
- CHECKCIF.pdf
- TTB.cif
