# Supplementary material for: A Polar Tetragonal Tungsten Bronze with Colossal Second‐Harmonic Generation
Source: Adv Sci (Weinh). 2023 Apr 23;10(19):2301374. doi: 10.1002/advs.202301374 (PMC10323606; doi:10.1002/advs.202301374)
Supplement: Supplementary file 2 — Supporting Information [file ADVS-10-2301374-s002.zip › TTB.cif]

data_TTBNCS

_audit_creation_date                    2023-02-01T00:07:12-00:00
_audit_creation_method                  'WinGX routine CIF_UPDATE'
_audit_conform_dict_name                cif_core.dic
_audit_conform_dict_version             2.4.5
_audit_conform_dict_location            ftp://ftp.iucr.org/pub/cif_core.dic
_publ_requested_category                FI

#----------------------------------------------------------------------------#
#                   CHEMICAL INFORMATION                                     #
#----------------------------------------------------------------------------#

_chemical_formula_moiety                'Nb10 O30 Pb1.91, 3.22(K), 2.962(Li)'
_chemical_formula_sum                   'K3.22 Li2.96 Nb10 O30 Pb1.91'
_chemical_formula_weight                1951.28
_chemical_absolute_configuration        unk

#----------------------------------------------------------------------------#
#                   UNIT CELL INFORMATION                                    #
#----------------------------------------------------------------------------#

_symmetry_cell_setting                  tetragonal
_symmetry_space_group_name_H-M          'P 4 b m'
_symmetry_space_group_name_Hall         'P 4 -2ab'
_symmetry_Int_Tables_number             100
loop_
    _symmetry_equiv_pos_as_xyz
'x, y, z'
'-x, -y, z'
'-y, x, z'
'y, -x, z'
'x+1/2, -y+1/2, z'
'-x+1/2, y+1/2, z'
'-y+1/2, -x+1/2, z'
'y+1/2, x+1/2, z'

_cell_length_a                          12.533(5)
_cell_length_b                          12.533(5)
_cell_length_c                          4.016(2)
_cell_angle_alpha                       90
_cell_angle_beta                        90
_cell_angle_gamma                       90
_cell_volume                            630.9(6)
_cell_formula_units_Z                   1
_cell_measurement_temperature           297(2)
_cell_measurement_reflns_used           4899
_cell_measurement_theta_min             3.25
_cell_measurement_theta_max             28.39
_cell_measurement_wavelength            0.71076

#----------------------------------------------------------------------------#
#                   CRYSTAL INFORMATION                                      #
#----------------------------------------------------------------------------#

_exptl_crystal_description              block
_exptl_crystal_colour                   colourless
_exptl_crystal_size_max                 0.255
_exptl_crystal_size_mid                 0.125
_exptl_crystal_size_min                 0.077
_exptl_crystal_density_diffrn           5.136
_exptl_crystal_density_method           'not measured'
_exptl_crystal_F_000                    877

#----------------------------------------------------------------------------#
#                   ABSORPTION CORRECTION                                    #
#----------------------------------------------------------------------------#

_exptl_absorpt_coefficient_mu           17.705
_exptl_absorpt_correction_type          multi-scan
_exptl_absorpt_process_details
;
        SADABS-2016/2 - Bruker AXS area detector scaling and absorption correcti
;
_exptl_absorpt_correction_T_min         0.382
_exptl_absorpt_correction_T_max         0.746
_shelx_estimated_absorpt_T_min          0.093
_shelx_estimated_absorpt_T_max          0.343

#----------------------------------------------------------------------------#
#                   DATA COLLECTION                                          #
#----------------------------------------------------------------------------#

_diffrn_source                          'sealed x-ray tube'
_diffrn_ambient_temperature             297(2)
_diffrn_radiation_wavelength            0.71073
_diffrn_radiation_type                  MoK\a
_diffrn_radiation_monochromator         graphite
_diffrn_detector                        'PHOTON II CPAD detector'
_diffrn_orient_matrix_type              'x-axis to radiation source'
_diffrn_orient_matrix_ub_11             -0.181025
_diffrn_orient_matrix_ub_12             0.024869
_diffrn_orient_matrix_ub_13             0.048705
_diffrn_orient_matrix_ub_21             0.165783
_diffrn_orient_matrix_ub_22             0.042709
_diffrn_orient_matrix_ub_23             0.041579
_diffrn_orient_matrix_ub_31             -0.04167
_diffrn_orient_matrix_ub_32             0.062731
_diffrn_orient_matrix_ub_33             -0.047484
_diffrn_measurement_device              'three-circle diffractometer'
_diffrn_measurement_device_type         'Bruker D8 QUEST'
_diffrn_measurement_method              '\w scan'
_diffrn_reflns_av_R_equivalents         0.0516
_diffrn_reflns_av_unetI/netI            0.0203
_diffrn_reflns_number                   11276
_diffrn_reflns_limit_h_min              -16
_diffrn_reflns_limit_h_max              16
_diffrn_reflns_limit_k_min              -16
_diffrn_reflns_limit_k_max              16
_diffrn_reflns_limit_l_min              -5
_diffrn_reflns_limit_l_max              5
_diffrn_reflns_theta_min                3.251
_diffrn_reflns_theta_max                28.421
_diffrn_reflns_theta_full               25.242
_diffrn_measured_fraction_theta_full
                                        0.994
_diffrn_measured_fraction_theta_max
                                        0.996
_diffrn_reflns_Laue_measured_fraction_full
                                        0.994
_diffrn_reflns_Laue_measured_fraction_max
                                        0.996
_diffrn_reflns_point_group_measured_fraction_full
                                        0.992
_diffrn_reflns_point_group_measured_fraction_max
                                        0.993
_reflns_Friedel_fraction_full           0.988
_reflns_Friedel_fraction_max            0.989
_reflns_Friedel_coverage                0.755
_reflns_number_total                    846
_reflns_number_gt                       846
_reflns_threshold_expression            'I > 2\s(I)'

#----------------------------------------------------------------------------#
#                   COMPUTER PROGRAMS USED                                   #
#----------------------------------------------------------------------------#

_computing_data_collection              'Bruker APEX4 software'
_computing_cell_refinement              'SAINT V8.40B integration software'
_computing_data_reduction               'Bruker APEX4 software'
_computing_structure_solution           'SHELXS-2013/2 (Sheldrick, 2013)'
_computing_structure_refinement         'SHELXL-2018/3 (Sheldrick, 2018)'
_computing_molecular_graphics           'Ortep for Windows (Farrugia, 2012)'
_computing_publication_material
                                   'WinGX publication routines (Farrugia, 2012)'

#----------------------------------------------------------------------------#
#                   STRUCTURE SOLUTION                                       #
#----------------------------------------------------------------------------#

_atom_sites_solution_primary            direct
_atom_sites_solution_secondary          difmap

#----------------------------------------------------------------------------#
#                   REFINEMENT INFORMATION                                   #
#----------------------------------------------------------------------------#

_shelx_SHELXL_version_number            2018/3
_refine_special_details
;
 Refined as a 2-component inversion twin.
;
_refine_ls_structure_factor_coef        Fsqd
_refine_ls_matrix_type                  full
_refine_ls_weighting_scheme             calc
_refine_ls_weighting_details
                           'w=1/[\s^2^(Fo^2^)+9.9229P] where P=(Fo^2^+2Fc^2^)/3'
_refine_ls_hydrogen_treatment           undef
_refine_ls_extinction_method            'SHELXL-2018/3 (Sheldrick 2018)'
_refine_ls_extinction_expression
                                    Fc^*^=kFc[1+0.001xFc^2^\l^3^/sin(2\q)]^-1/4^
_refine_ls_extinction_coef              0.0131(11)
_refine_ls_number_reflns                846
_refine_ls_number_parameters            47
_refine_ls_number_restraints            1
_refine_ls_number_constraints           0
_refine_ls_R_factor_all                 0.0268
_refine_ls_R_factor_gt                  0.0268
_refine_ls_wR_factor_ref                0.0619
_refine_ls_wR_factor_gt                 0.0619
_refine_ls_goodness_of_fit_ref          1.204
_refine_ls_restrained_S_all             1.204
_refine_ls_shift/su_max                 0
_refine_ls_shift/su_mean                0
_refine_ls_abs_structure_details
;
 Refined as an inversion twin.
;
_refine_ls_abs_structure_Flack          0.49(3)
_refine_diff_density_max                1.26
_refine_diff_density_min                -1.491
_refine_diff_density_rms                0.209

#----------------------------------------------------------------------------#
#                   CONSTRAINTS AND RESTRAINTS                               #
#----------------------------------------------------------------------------#


#----------------------------------------------------------------------------#
#                   ATOMIC TYPES, COORDINATES AND THERMAL PARAMETERS         #
#----------------------------------------------------------------------------#

loop_
    _atom_type_symbol
    _atom_type_description
    _atom_type_scat_dispersion_real
    _atom_type_scat_dispersion_imag
    _atom_type_scat_source
O O 0.0106 0.006 'International Tables Vol C Tables 4.2.6.8 and 6.1.1.4'
Nb Nb -2.0727 0.6215 'International Tables Vol C Tables 4.2.6.8 and 6.1.1.4'
Pb Pb -3.3944 10.1111 'International Tables Vol C Tables 4.2.6.8 and 6.1.1.4'
K K 0.2009 0.2494 'International Tables Vol C Tables 4.2.6.8 and 6.1.1.4'
Li Li -0.0003 0.0001 'International Tables Vol C Tables 4.2.6.8 and 6.1.1.4'

loop_
    _atom_site_label
    _atom_site_type_symbol
    _atom_site_fract_x
    _atom_site_fract_y
    _atom_site_fract_z
    _atom_site_U_iso_or_equiv
    _atom_site_adp_type
    _atom_site_occupancy
    _atom_site_site_symmetry_order
    _atom_site_calc_flag
    _atom_site_refinement_flags_posn
    _atom_site_refinement_flags_adp
    _atom_site_refinement_flags_occupancy
    _atom_site_disorder_assembly
    _atom_site_disorder_group
Nb1 Nb 0.07518(5) 0.21034(5) 0.6189(3) 0.0046(2) Uani 1 1 d . . . . .
Nb2 Nb 0 0.5 0.6228(9) 0.0055(3) Uani 1 4 d S T P . .
K1 K -0.16911(13) 0.33089(13) 0.1436(15) 0.0551(11) Uani 0.804(5) 2 d S T P . .
Pb1 Pb -0.16911(13) 0.33089(13) 0.1436(15) 0.0551(11) Uani 0.196(5) 2 d S T P .
.
Pb2 Pb 0 0 0.1323(8) 0.0110(4) Uani 0.565(4) 4 d S T P . .
O1 O 0.0766(6) 0.2091(6) 1.080(3) 0.024(2) Uiso 1 1 d . . . . .
O2 O 0.2134(4) 0.2866(4) 0.569(2) 0.0068(18) Uiso 1 2 d S . P . .
O3 O 0 0.5 1.093(9) 0.039(5) Uiso 1 4 d S . P . .
O4 O 0.1398(5) 0.0684(4) 0.5623(15) 0.0073(13) Uiso 1 1 d . . . . .
O5 O 0.1551(5) 0.5005(5) 0.5616(14) 0.0112(14) Uiso 1 1 d . . . . .
Li1 Li -0.123(2) 0.623(2) 1.15(2) 0.039(10) Uiso 0.7406 2 d S . P . .

loop_
    _atom_site_aniso_label
    _atom_site_aniso_U_11
    _atom_site_aniso_U_22
    _atom_site_aniso_U_33
    _atom_site_aniso_U_23
    _atom_site_aniso_U_13
    _atom_site_aniso_U_12
Nb1 0.0050(3) 0.0036(3) 0.0053(3) 0.0002(5) -0.0011(7) 0.00105(19)
Nb2 0.0045(4) 0.0045(4) 0.0074(6) 0 0 0.0001(4)
K1 0.0588(13) 0.0588(13) 0.0476(18) 0.0044(15) 0.0044(15) -0.0327(12)
Pb1 0.0588(13) 0.0588(13) 0.0476(18) 0.0044(15) 0.0044(15) -0.0327(12)
Pb2 0.0105(4) 0.0105(4) 0.0119(5) 0 0 0


#----------------------------------------------------------------------------#
#                   MOLECULAR GEOMETRY                                       #
#----------------------------------------------------------------------------#

_geom_special_details
;
 All esds (except the esd in the dihedral angle between two l.s. planes)
 are estimated using the full covariance matrix.  The cell esds are taken
 into account individually in the estimation of esds in distances, angles
 and torsion angles; correlations between esds in cell parameters are only
 used when they are defined by crystal symmetry.  An approximate (isotropic)
 treatment of cell esds is used for estimating esds involving l.s. planes.
;
loop_
    _geom_bond_atom_site_label_1
    _geom_bond_atom_site_label_2
    _geom_bond_distance
    _geom_bond_site_symmetry_2
    _geom_bond_publ_flag
Nb1 O1 1.850(13) . ?
Nb1 O5 1.949(6) 7 ?
Nb1 O4 1.968(6) . ?
Nb1 O2 1.988(3) . ?
Nb1 O4 2.018(6) 3 ?
Nb1 O1 2.166(13) 1_554 ?
Nb1 Li1 2.89(7) 2_564 ?
Nb1 Li1 3.03(7) 2_565 ?
Nb1 Pb2 3.414(2) . ?
Nb1 Pb2 3.477(2) 1_556 ?
Nb1 K1 3.766(4) 4 ?
Nb1 K1 3.870(4) 4_556 ?
Nb2 O3 1.89(4) . ?
Nb2 O5 1.959(6) 7 ?
Nb2 O5 1.959(6) 2_565 ?
Nb2 O5 1.959(6) 8_455 ?
Nb2 O5 1.959(6) . ?
Nb2 O3 2.13(4) 1_554 ?
Nb2 Li1 2.90(7) 2_564 ?
Nb2 Li1 2.90(7) 1_554 ?
Nb2 Li1 3.02(7) . ?
Nb2 Li1 3.02(7) 2_565 ?
Nb2 K1 3.562(5) 2_565 ?
Nb2 K1 3.562(5) . ?
K1 O2 2.695(9) 3 ?
K1 O5 2.704(7) 7 ?
K1 O5 2.704(7) 2_565 ?
K1 O3 3.004(4) 1_554 ?
K1 O2 3.107(10) 3_554 ?
K1 O5 3.156(8) 7_554 ?
K1 O5 3.156(8) 2_564 ?
K1 O4 3.187(7) 5_455 ?
K1 O4 3.187(7) 3 ?
K1 O1 3.236(8) 3_554 ?
K1 O1 3.236(8) 5_454 ?
Pb2 O4 2.605(6) 3 ?
Pb2 O4 2.605(6) 4 ?
Pb2 O4 2.605(6) 2 ?
Pb2 O4 2.605(6) . ?
O1 Li1 2.20(2) 2_565 ?
O2 Li1 2.34(8) 2_564 ?
O3 Li1 2.18(4) . ?
O3 Li1 2.18(4) 2_565 ?
O5 Li1 2.31(7) 2_564 ?

loop_
    _geom_angle_atom_site_label_1
    _geom_angle_atom_site_label_2
    _geom_angle_atom_site_label_3
    _geom_angle
    _geom_angle_site_symmetry_1
    _geom_angle_site_symmetry_3
    _geom_angle_publ_flag
O1 Nb1 O5 97.5(3) . 7 ?
O1 Nb1 O4 96.0(3) . . ?
O5 Nb1 O4 165.7(3) 7 . ?
O1 Nb1 O2 95.5(3) . . ?
O5 Nb1 O2 89.8(3) 7 . ?
O4 Nb1 O2 93.7(3) . . ?
O1 Nb1 O4 96.8(3) . 3 ?
O5 Nb1 O4 86.1(2) 7 3 ?
O4 Nb1 O4 87.6(3) . 3 ?
O2 Nb1 O4 167.5(3) . 3 ?
O1 Nb1 O1 178.7(4) . 1_554 ?
O5 Nb1 O1 83.8(3) 7 1_554 ?
O4 Nb1 O1 82.8(3) . 1_554 ?
O2 Nb1 O1 84.1(3) . 1_554 ?
O4 Nb1 O1 83.8(3) 3 1_554 ?
O1 Nb1 Li1 131.5(15) . 2_564 ?
O5 Nb1 Li1 52.8(10) 7 2_564 ?
O4 Nb1 Li1 119.6(12) . 2_564 ?
O2 Nb1 Li1 53.6(9) . 2_564 ?
O4 Nb1 Li1 115.3(10) 3 2_564 ?
O1 Nb1 Li1 49.1(15) 1_554 2_564 ?
O1 Nb1 Li1 46.1(14) . 2_565 ?
O5 Nb1 Li1 65.2(11) 7 2_565 ?
O4 Nb1 Li1 128.6(10) . 2_565 ?
O2 Nb1 Li1 64.3(9) . 2_565 ?
O4 Nb1 Li1 123.8(8) 3 2_565 ?
O1 Nb1 Li1 134.4(14) 1_554 2_565 ?
Li1 Nb1 Li1 85.3(5) 2_564 2_565 ?
O1 Nb1 Pb2 124.7(2) . . ?
O5 Nb1 Pb2 117.79(18) 7 . ?
O4 Nb1 Pb2 49.41(18) . . ?
O2 Nb1 Pb2 123.7(2) . . ?
O4 Nb1 Pb2 49.53(17) 3 . ?
O1 Nb1 Pb2 54.9(2) 1_554 . ?
Li1 Nb1 Pb2 103.8(15) 2_564 . ?
Li1 Nb1 Pb2 170.3(12) 2_565 . ?
O1 Nb1 Pb2 53.4(2) . 1_556 ?
O5 Nb1 Pb2 126.46(18) 7 1_556 ?
O4 Nb1 Pb2 59.63(18) . 1_556 ?
O2 Nb1 Pb2 131.3(2) . 1_556 ?
O4 Nb1 Pb2 59.52(17) 3 1_556 ?
O1 Nb1 Pb2 126.1(2) 1_554 1_556 ?
Li1 Nb1 Pb2 174.4(12) 2_564 1_556 ?
Li1 Nb1 Pb2 99.4(13) 2_565 1_556 ?
Pb2 Nb1 Pb2 71.30(4) . 1_556 ?
O1 Nb1 K1 119.8(2) . 4 ?
O5 Nb1 K1 118.24(18) 7 4 ?
O4 Nb1 K1 57.81(18) . 4 ?
O2 Nb1 K1 43.4(2) . 4 ?
O4 Nb1 K1 129.91(18) 3 4 ?
O1 Nb1 K1 59.0(2) 1_554 4 ?
Li1 Nb1 K1 65.8(9) 2_564 4 ?
Li1 Nb1 K1 106.3(8) 2_565 4 ?
Pb2 Nb1 K1 80.72(5) . 4 ?
Pb2 Nb1 K1 115.29(6) 1_556 4 ?
O1 Nb1 K1 56.4(2) . 4_556 ?
O5 Nb1 K1 125.67(18) 7 4_556 ?
O4 Nb1 K1 66.52(18) . 4_556 ?
O2 Nb1 K1 52.9(3) . 4_556 ?
O4 Nb1 K1 137.83(18) 3 4_556 ?
O1 Nb1 K1 122.5(2) 1_554 4_556 ?
Li1 Nb1 K1 106.5(9) 2_564 4_556 ?
Li1 Nb1 K1 63.3(9) 2_565 4_556 ?
Pb2 Nb1 K1 115.92(5) . 4_556 ?
Pb2 Nb1 K1 78.48(5) 1_556 4_556 ?
K1 Nb1 K1 63.45(5) 4 4_556 ?
O3 Nb2 O5 97.21(19) . 7 ?
O3 Nb2 O5 97.21(19) . 2_565 ?
O5 Nb2 O5 88.7(4) 7 2_565 ?
O3 Nb2 O5 97.21(19) . 8_455 ?
O5 Nb2 O5 165.6(4) 7 8_455 ?
O5 Nb2 O5 89.5(4) 2_565 8_455 ?
O3 Nb2 O5 97.21(19) . . ?
O5 Nb2 O5 89.5(4) 7 . ?
O5 Nb2 O5 165.6(4) 2_565 . ?
O5 Nb2 O5 88.7(4) 8_455 . ?
O3 Nb2 O3 180.00(3) . 1_554 ?
O5 Nb2 O3 82.79(19) 7 1_554 ?
O5 Nb2 O3 82.79(19) 2_565 1_554 ?
O5 Nb2 O3 82.79(19) 8_455 1_554 ?
O5 Nb2 O3 82.79(19) . 1_554 ?
O3 Nb2 Li1 131.4(16) . 2_564 ?
O5 Nb2 Li1 52.6(7) 7 2_564 ?
O5 Nb2 Li1 116.2(10) 2_565 2_564 ?
O5 Nb2 Li1 116.2(10) 8_455 2_564 ?
O5 Nb2 Li1 52.6(7) . 2_564 ?
O3 Nb2 Li1 48.6(15) 1_554 2_564 ?
O3 Nb2 Li1 131.4(16) . 1_554 ?
O5 Nb2 Li1 116.2(10) 7 1_554 ?
O5 Nb2 Li1 52.6(7) 2_565 1_554 ?
O5 Nb2 Li1 52.6(7) 8_455 1_554 ?
O5 Nb2 Li1 116.2(10) . 1_554 ?
O3 Nb2 Li1 48.6(15) 1_554 1_554 ?
Li1 Nb2 Li1 97(3) 2_564 1_554 ?
O3 Nb2 Li1 46.0(14) . . ?
O5 Nb2 Li1 126.2(7) 7 . ?
O5 Nb2 Li1 65.4(9) 2_565 . ?
O5 Nb2 Li1 65.4(9) 8_455 . ?
O5 Nb2 Li1 126.2(7) . . ?
O3 Nb2 Li1 134.0(14) 1_554 . ?
Li1 Nb2 Li1 177(3) 2_564 . ?
Li1 Nb2 Li1 85.4(11) 1_554 . ?
O3 Nb2 Li1 46.0(14) . 2_565 ?
O5 Nb2 Li1 65.4(9) 7 2_565 ?
O5 Nb2 Li1 126.2(7) 2_565 2_565 ?
O5 Nb2 Li1 126.2(7) 8_455 2_565 ?
O5 Nb2 Li1 65.4(9) . 2_565 ?
O3 Nb2 Li1 134.0(14) 1_554 2_565 ?
Li1 Nb2 Li1 85.4(11) 2_564 2_565 ?
Li1 Nb2 Li1 177(3) 1_554 2_565 ?
Li1 Nb2 Li1 92(3) . 2_565 ?
O3 Nb2 K1 122.70(10) . 2_565 ?
O5 Nb2 K1 121.6(2) 7 2_565 ?
O5 Nb2 K1 121.6(2) 2_565 2_565 ?
O5 Nb2 K1 48.69(18) 8_455 2_565 ?
O5 Nb2 K1 48.69(18) . 2_565 ?
O3 Nb2 K1 57.30(10) 1_554 2_565 ?
Li1 Nb2 K1 69.1(7) 2_564 2_565 ?
Li1 Nb2 K1 69.1(7) 1_554 2_565 ?
Li1 Nb2 K1 112.0(6) . 2_565 ?
Li1 Nb2 K1 112.0(6) 2_565 2_565 ?
O3 Nb2 K1 122.70(10) . . ?
O5 Nb2 K1 48.69(18) 7 . ?
O5 Nb2 K1 48.69(18) 2_565 . ?
O5 Nb2 K1 121.6(2) 8_455 . ?
O5 Nb2 K1 121.6(2) . . ?
O3 Nb2 K1 57.30(10) 1_554 . ?
Li1 Nb2 K1 69.1(7) 2_564 . ?
Li1 Nb2 K1 69.1(7) 1_554 . ?
Li1 Nb2 K1 112.0(6) . . ?
Li1 Nb2 K1 112.0(6) 2_565 . ?
K1 Nb2 K1 114.6(2) 2_565 . ?
O2 K1 O5 93.9(3) 3 7 ?
O2 K1 O5 93.9(3) 3 2_565 ?
O5 K1 O5 60.9(3) 7 2_565 ?
O2 K1 O3 144.5(8) 3 1_554 ?
O5 K1 O3 56.3(6) 7 1_554 ?
O5 K1 O3 56.3(6) 2_565 1_554 ?
O2 K1 O2 87.3(2) 3 3_554 ?
O5 K1 O2 149.52(15) 7 3_554 ?
O5 K1 O2 149.52(15) 2_565 3_554 ?
O3 K1 O2 128.2(7) 1_554 3_554 ?
O2 K1 O5 150.05(16) 3 7_554 ?
O5 K1 O5 86.17(18) 7 7_554 ?
O5 K1 O5 111.9(2) 2_565 7_554 ?
O3 K1 O5 55.8(6) 1_554 7_554 ?
O2 K1 O5 78.1(2) 3_554 7_554 ?
O2 K1 O5 150.05(16) 3 2_564 ?
O5 K1 O5 111.9(2) 7 2_564 ?
O5 K1 O5 86.17(18) 2_565 2_564 ?
O3 K1 O5 55.8(6) 1_554 2_564 ?
O2 K1 O5 78.1(2) 3_554 2_564 ?
O5 K1 O5 51.4(2) 7_554 2_564 ?
O2 K1 O4 58.05(14) 3 5_455 ?
O5 K1 O4 103.5(3) 7 5_455 ?
O5 K1 O4 53.98(19) 2_565 5_455 ?
O3 K1 O4 106.7(4) 1_554 5_455 ?
O2 K1 O4 102.89(15) 3_554 5_455 ?
O5 K1 O4 150.67(19) 7_554 5_455 ?
O5 K1 O4 99.65(16) 2_564 5_455 ?
O2 K1 O4 58.06(14) 3 3 ?
O5 K1 O4 53.98(19) 7 3 ?
O5 K1 O4 103.5(3) 2_565 3 ?
O3 K1 O4 106.7(4) 1_554 3 ?
O2 K1 O4 102.90(15) 3_554 3 ?
O5 K1 O4 99.65(16) 7_554 3 ?
O5 K1 O4 150.67(19) 2_564 3 ?
O4 K1 O4 108.5(3) 5_455 3 ?
O2 K1 O1 55.1(2) 3 3_554 ?
O5 K1 O1 103.6(2) 7 3_554 ?
O5 K1 O1 146.0(3) 2_565 3_554 ?
O3 K1 O1 143.0(2) 1_554 3_554 ?
O2 K1 O1 53.2(2) 3_554 3_554 ?
O5 K1 O1 95.7(2) 7_554 3_554 ?
O5 K1 O1 127.5(3) 2_564 3_554 ?
O4 K1 O1 108.4(2) 5_455 3_554 ?
O4 K1 O1 50.5(2) 3 3_554 ?
O2 K1 O1 55.1(2) 3 5_454 ?
O5 K1 O1 146.0(3) 7 5_454 ?
O5 K1 O1 103.6(2) 2_565 5_454 ?
O3 K1 O1 143.0(2) 1_554 5_454 ?
O2 K1 O1 53.2(2) 3_554 5_454 ?
O5 K1 O1 127.5(3) 7_554 5_454 ?
O5 K1 O1 95.7(2) 2_564 5_454 ?
O4 K1 O1 50.5(2) 5_455 5_454 ?
O4 K1 O1 108.4(2) 3 5_454 ?
O1 K1 O1 71.9(3) 3_554 5_454 ?
O2 K1 Nb2 107.9(3) 3 . ?
O5 K1 Nb2 32.97(14) 7 . ?
O5 K1 Nb2 32.97(15) 2_565 . ?
O3 K1 Nb2 36.6(7) 1_554 . ?
O2 K1 Nb2 164.8(2) 3_554 . ?
O5 K1 Nb2 88.21(13) 7_554 . ?
O5 K1 Nb2 88.21(13) 2_564 . ?
O4 K1 Nb2 85.78(16) 5_455 . ?
O4 K1 Nb2 85.78(16) 3 . ?
O1 K1 Nb2 136.1(2) 3_554 . ?
O1 K1 Nb2 136.1(2) 5_454 . ?
O4 Pb2 O4 96.9(3) 3 4 ?
O4 Pb2 O4 63.92(16) 3 2 ?
O4 Pb2 O4 63.92(16) 4 2 ?
O4 Pb2 O4 63.92(16) 3 . ?
O4 Pb2 O4 63.92(16) 4 . ?
O4 Pb2 O4 96.9(3) 2 . ?
O4 Pb2 Nb1 93.44(15) 3 4 ?
O4 Pb2 Nb1 35.00(13) 4 4 ?
O4 Pb2 Nb1 92.80(15) 2 4 ?
O4 Pb2 Nb1 36.10(13) . 4 ?
O4 Pb2 Nb1 92.80(15) 3 2 ?
O4 Pb2 Nb1 36.10(12) 4 2 ?
O4 Pb2 Nb1 35.00(13) 2 2 ?
O4 Pb2 Nb1 93.44(15) . 2 ?
Nb1 Pb2 Nb1 70.87(5) 4 2 ?
O4 Pb2 Nb1 35.00(13) 3 3 ?
O4 Pb2 Nb1 93.44(15) 4 3 ?
O4 Pb2 Nb1 36.10(13) 2 3 ?
O4 Pb2 Nb1 92.80(15) . 3 ?
Nb1 Pb2 Nb1 110.16(10) 4 3 ?
Nb1 Pb2 Nb1 70.87(5) 2 3 ?
O4 Pb2 Nb1 36.10(13) 3 . ?
O4 Pb2 Nb1 92.80(15) 4 . ?
O4 Pb2 Nb1 93.44(15) 2 . ?
O4 Pb2 Nb1 35.00(13) . . ?
Nb1 Pb2 Nb1 70.87(5) 4 . ?
Nb1 Pb2 Nb1 110.16(10) 2 . ?
Nb1 Pb2 Nb1 70.87(5) 3 . ?
O4 Pb2 Nb1 144.48(12) 3 2_554 ?
O4 Pb2 Nb1 88.43(14) 4 2_554 ?
O4 Pb2 Nb1 87.80(13) 2 2_554 ?
O4 Pb2 Nb1 145.57(12) . 2_554 ?
Nb1 Pb2 Nb1 109.846(19) 4 2_554 ?
Nb1 Pb2 Nb1 71.30(4) 2 2_554 ?
Nb1 Pb2 Nb1 109.846(19) 3 2_554 ?
Nb1 Pb2 Nb1 178.55(9) . 2_554 ?
O4 Pb2 Nb1 87.80(13) 3 3_554 ?
O4 Pb2 Nb1 145.57(12) 4 3_554 ?
O4 Pb2 Nb1 88.43(14) 2 3_554 ?
O4 Pb2 Nb1 144.48(12) . 3_554 ?
Nb1 Pb2 Nb1 178.55(9) 4 3_554 ?
Nb1 Pb2 Nb1 109.846(19) 2 3_554 ?
Nb1 Pb2 Nb1 71.30(4) 3 3_554 ?
Nb1 Pb2 Nb1 109.846(19) . 3_554 ?
Nb1 Pb2 Nb1 69.41(5) 2_554 3_554 ?
O4 Pb2 Nb1 88.43(14) 3 1_554 ?
O4 Pb2 Nb1 144.48(12) 4 1_554 ?
O4 Pb2 Nb1 145.57(12) 2 1_554 ?
O4 Pb2 Nb1 87.80(13) . 1_554 ?
Nb1 Pb2 Nb1 109.85(2) 4 1_554 ?
Nb1 Pb2 Nb1 178.55(9) 2 1_554 ?
Nb1 Pb2 Nb1 109.846(19) 3 1_554 ?
Nb1 Pb2 Nb1 71.30(4) . 1_554 ?
Nb1 Pb2 Nb1 107.25(10) 2_554 1_554 ?
Nb1 Pb2 Nb1 69.41(5) 3_554 1_554 ?
O4 Pb2 Nb1 145.57(12) 3 4_554 ?
O4 Pb2 Nb1 87.80(13) 4 4_554 ?
O4 Pb2 Nb1 144.48(12) 2 4_554 ?
O4 Pb2 Nb1 88.43(14) . 4_554 ?
Nb1 Pb2 Nb1 71.30(4) 4 4_554 ?
Nb1 Pb2 Nb1 109.846(19) 2 4_554 ?
Nb1 Pb2 Nb1 178.55(9) 3 4_554 ?
Nb1 Pb2 Nb1 109.846(19) . 4_554 ?
Nb1 Pb2 Nb1 69.41(5) 2_554 4_554 ?
Nb1 Pb2 Nb1 107.25(10) 3_554 4_554 ?
Nb1 Pb2 Nb1 69.41(5) 1_554 4_554 ?
Nb1 O1 Nb1 178.7(4) . 1_556 ?
Nb1 O1 Li1 97(3) . 2_565 ?
Nb1 O1 Li1 83(3) 1_556 2_565 ?
Nb1 O1 K1 95.2(3) . 4_556 ?
Nb1 O1 K1 86.0(3) 1_556 4_556 ?
Li1 O1 K1 83.1(10) 2_565 4_556 ?
Nb1 O2 Nb1 145.8(4) . 7 ?
Nb1 O2 Li1 83.3(5) . 2_564 ?
Nb1 O2 Li1 83.3(5) 7 2_564 ?
Nb1 O2 K1 106.1(2) . 4 ?
Nb1 O2 K1 106.1(2) 7 4 ?
Li1 O2 K1 93.9(18) 2_564 4 ?
Nb1 O2 K1 96.4(3) . 4_556 ?
Nb1 O2 K1 96.4(3) 7 4_556 ?
Li1 O2 K1 178.8(18) 2_564 4_556 ?
K1 O2 K1 87.3(2) 4 4_556 ?
Nb2 O3 Nb2 180 . 1_556 ?
Nb2 O3 Li1 96(3) . . ?
Nb2 O3 Li1 84(3) 1_556 . ?
Nb2 O3 Li1 96(3) . 2_565 ?
Nb2 O3 Li1 84(3) 1_556 2_565 ?
Li1 O3 Li1 169(5) . 2_565 ?
Nb2 O3 K1 93.9(7) . 2_566 ?
Nb2 O3 K1 86.1(7) 1_556 2_566 ?
Li1 O3 K1 89.6(2) . 2_566 ?
Li1 O3 K1 89.6(2) 2_565 2_566 ?
Nb2 O3 K1 93.9(7) . 1_556 ?
Nb2 O3 K1 86.1(7) 1_556 1_556 ?
Li1 O3 K1 89.6(2) . 1_556 ?
Li1 O3 K1 89.6(2) 2_565 1_556 ?
K1 O3 K1 172.2(14) 2_566 1_556 ?
Nb1 O4 Nb1 166.8(4) . 4 ?
Nb1 O4 Pb2 95.6(2) . . ?
Nb1 O4 Pb2 94.4(2) 4 . ?
Nb1 O4 K1 90.7(2) . 4 ?
Nb1 O4 K1 94.8(2) 4 4 ?
Pb2 O4 K1 106.6(2) . 4 ?
Nb1 O5 Nb2 147.4(3) 7 . ?
Nb1 O5 Li1 85.0(11) 7 2_564 ?
Nb2 O5 Li1 85.1(9) . 2_564 ?
Nb1 O5 K1 113.4(3) 7 2_565 ?
Nb2 O5 K1 98.3(2) . 2_565 ?
Li1 O5 K1 94.8(17) 2_564 2_565 ?
Nb1 O5 K1 101.0(2) 7 2_566 ?
Nb2 O5 K1 88.0(2) . 2_566 ?
Li1 O5 K1 173.1(9) 2_564 2_566 ?
K1 O5 K1 86.17(18) 2_565 2_566 ?
O3 Li1 O1 118.5(13) . 8_455 ?
O3 Li1 O1 118.5(13) . 2_565 ?
O1 Li1 O1 119(2) 8_455 2_565 ?
O3 Li1 O5 73.9(18) . 8_456 ?
O1 Li1 O5 141(4) 8_455 8_456 ?
O1 Li1 O5 75.1(13) 2_565 8_456 ?
O3 Li1 O5 73.9(18) . 2_566 ?
O1 Li1 O5 75.1(13) 8_455 2_566 ?
O1 Li1 O5 141(4) 2_565 2_566 ?
O5 Li1 O5 73(3) 8_456 2_566 ?
O3 Li1 O2 139(4) . 2_566 ?
O1 Li1 O2 75.5(16) 8_455 2_566 ?
O1 Li1 O2 75.5(16) 2_565 2_566 ?
O5 Li1 O2 73(3) 8_456 2_566 ?
O5 Li1 O2 73(3) 2_566 2_566 ?
O3 Li1 Nb1 115(2) . 2_566 ?
O1 Li1 Nb1 118(3) 8_455 2_566 ?
O1 Li1 Nb1 48.0(12) 2_565 2_566 ?
O5 Li1 Nb1 42.2(11) 8_456 2_566 ?
O5 Li1 Nb1 92(3) 2_566 2_566 ?
O2 Li1 Nb1 43.1(12) 2_566 2_566 ?
O3 Li1 Nb1 115(2) . 8_456 ?
O1 Li1 Nb1 48.0(12) 8_455 8_456 ?
O1 Li1 Nb1 118(3) 2_565 8_456 ?
O5 Li1 Nb1 92(3) 8_456 8_456 ?
O5 Li1 Nb1 42.2(11) 2_566 8_456 ?
O2 Li1 Nb1 43.1(12) 2_566 8_456 ?
Nb1 Li1 Nb1 82(2) 2_566 8_456 ?
O3 Li1 Nb2 47.0(16) . 1_556 ?
O1 Li1 Nb2 117(2) 8_455 1_556 ?
O1 Li1 Nb2 117(2) 2_565 1_556 ?
O5 Li1 Nb2 42.3(12) 8_456 1_556 ?
O5 Li1 Nb2 42.3(12) 2_566 1_556 ?
O2 Li1 Nb2 92(3) 2_566 1_556 ?
Nb1 Li1 Nb2 81(2) 2_566 1_556 ?
Nb1 Li1 Nb2 81(2) 8_456 1_556 ?
O3 Li1 Nb2 38.4(16) . . ?
O1 Li1 Nb2 106(3) 8_455 . ?
O1 Li1 Nb2 106(3) 2_565 . ?
O5 Li1 Nb2 104.6(13) 8_456 . ?
O5 Li1 Nb2 104.6(13) 2_566 . ?
O2 Li1 Nb2 177(3) 2_566 . ?
Nb1 Li1 Nb2 136.1(7) 2_566 . ?
Nb1 Li1 Nb2 136.1(7) 8_456 . ?
Nb2 Li1 Nb2 85.4(11) 1_556 . ?
O3 Li1 Nb1 106(3) . 8_455 ?
O1 Li1 Nb1 37.3(12) 8_455 8_455 ?
O1 Li1 Nb1 107(3) 2_565 8_455 ?
O5 Li1 Nb1 178(3) 8_456 8_455 ?
O5 Li1 Nb1 104.6(3) 2_566 8_455 ?
O2 Li1 Nb1 105.5(12) 2_566 8_455 ?
Nb1 Li1 Nb1 138.0(15) 2_566 8_455 ?
Nb1 Li1 Nb1 85.3(5) 8_456 8_455 ?
Nb2 Li1 Nb1 136.3(8) 1_556 8_455 ?
Nb2 Li1 Nb1 77(2) . 8_455 ?
O3 Li1 Nb1 106(3) . 2_565 ?
O1 Li1 Nb1 107(3) 8_455 2_565 ?
O1 Li1 Nb1 37.3(13) 2_565 2_565 ?
O5 Li1 Nb1 104.6(3) 8_456 2_565 ?
O5 Li1 Nb1 178(3) 2_566 2_565 ?
O2 Li1 Nb1 105.5(12) 2_566 2_565 ?
Nb1 Li1 Nb1 85.3(5) 2_566 2_565 ?
Nb1 Li1 Nb1 138.0(15) 8_456 2_565 ?
Nb2 Li1 Nb1 136.3(8) 1_556 2_565 ?
Nb2 Li1 Nb1 77(2) . 2_565 ?
Nb1 Li1 Nb1 78(2) 8_455 2_565 ?

_shelx_res_file
;
TITL 0 in P4bm
    0.res
    created by SHELXL-2018/3 at 00:06:45 on 01-Feb-2023
CELL  0.71073  12.5327  12.5327   4.0164   90.000   90.000   90.000
ZERR    1.00   0.0050   0.0050   0.0022    0.000    0.000    0.000
LATT  -1
SYMM  - X, - Y,   Z
SYMM  - Y,   X,   Z
SYMM    Y, - X,   Z
SYMM  1/2 + X, 1/2 - Y,   Z
SYMM  1/2 - X, 1/2 + Y,   Z
SYMM  1/2 - Y, 1/2 - X,   Z
SYMM  1/2 + Y, 1/2 + X,   Z
SFAC  O    NB pb k li
UNIT 30 10 1.91 3.22 2.96
LIST 4
MERG   2
twin
acta
FMAP   2
eadp k1 pb1
exyz k1 pb1
PLAN   5
SIZE     0.077   0.125   0.255
BOND
L.S.   4
TEMP    21.85
WGHT    0.000000    9.922900
EXTI    0.013097
BASF   0.49169
FVAR       0.13065   0.56461   0.19647
MOLE    1
NB1   2    0.075181    0.210336    0.618908    11.00000    0.00495    0.00357 =
         0.00530    0.00019   -0.00112    0.00105
NB2   2    0.000000    0.500000    0.622753    10.25000    0.00454    0.00454 =
         0.00739    0.00000    0.00000    0.00007
K1    4   -0.169106    0.330894    0.143616   -30.50000    0.05881    0.05881 =
         0.04758    0.00443    0.00443   -0.03267
PB1   3   -0.169106    0.330894    0.143616    30.50000    0.05881    0.05881 =
         0.04758    0.00443    0.00443   -0.03267
PB2   3    0.000000    0.000000    0.132298    20.25000    0.01049    0.01049 =
         0.01189    0.00000    0.00000    0.00000
O1    1    0.076601    0.209113    1.079528    11.00000    0.02412
O2    1    0.213411    0.286588    0.569481    10.50000    0.00677
O3    1    0.000000    0.500000    1.092658    10.25000    0.03942
O4    1    0.139772    0.068375    0.562341    11.00000    0.00730
O5    1    0.155070    0.500549    0.561559    11.00000    0.01124
LI1   5   -0.122678    0.622678    1.145071    10.37030    0.03891
HKLF    4


REM  0 in P4bm
REM wR2 = 0.0619, GooF = S = 1.204, Restrained GooF = 1.204 for all data
REM R1 = 0.0268 for 846 Fo > 4sig(Fo) and 0.0268 for all 846 data
REM 47 parameters refined using 1 restraints

END

WGHT      0.0001      9.9228

REM Highest difference peak  1.260,  deepest hole -1.491,  1-sigma level  0.209
Q1    1  -0.0275  0.5275  1.1071  10.50000  0.05    1.26
Q2    1   0.0000  0.0000  0.3156  10.25000  0.05    1.00
Q3    1   0.0000  0.0000 -0.0637  10.25000  0.05    0.97
Q4    1   0.1545  0.4985  0.4239  11.00000  0.05    0.91
Q5    1   0.0490  0.2453  1.0895  11.00000  0.05    0.83
;
_shelx_res_checksum     51491

_shelx_hkl_file
;
   0   0   1  447.86   25.18
   0   0   3  299.93   16.77
   0   0   3  288.99   16.77
   0   0   3  304.31   16.87
   0   0   3  296.46   16.84
   0   0   3  311.56   16.77
   0   0  -3  285.77   16.77
   0   0   4 1000.00   54.16
   0   0   4  969.21   54.18
   0   0   4  937.80   54.02
   0   0   4  957.34   54.02
   0   0   4  941.98   54.03
   0   0   5  167.72    9.67
  -1   0   5    0.32    0.31
  -1   0   5    0.19    0.30
  -1   0   4    0.43    0.25
  -1   0   4    0.85    0.27
   1   0  -3    0.19    0.10
  -1   0   3    0.23    0.18
  -1   0   3    0.15    0.09
  -1   0   3   -0.05    0.17
   1   0  -2    0.24    0.15
   1   0  -2    0.29    0.12
  -1   0   2    0.21    0.06
  -1   0   2    0.31    0.07
  -1   0   2    0.36    0.13
  -1   0   2    0.03    0.12
   1   0  -1    0.47    0.07
   1   0  -1    0.39    0.11
   1   0  -1    0.40    0.12
  -1   0   1    0.17    0.10
  -1   0   1    0.34    0.05
  -1   0   1    0.30    0.10
   1   0   1    0.22    0.08
   1   0   1    0.32    0.08
  -1   0  -1    0.21    0.09
  -1   0  -1    0.29    0.08
  -1   0  -2    1.28    0.19
  -1   0  -2    1.61    0.24
   1   0   3    0.22    0.11
   1   0   3    0.17    0.13
   1   0   3    0.38    0.15
   1   0   3    0.46    0.21
   1   0   3    0.41    0.19
  -1   0  -3    0.09    0.12
  -1   0  -3    0.19    0.16
   1   0   4    0.37    0.14
   1   0   4    0.38    0.15
   1   0   4    0.65    0.14
   1   0   4    0.21    0.24
   1   0   4    0.08    0.22
   1   0   5    0.19    0.27
   1   0   5    0.07    0.27
  -1   0  -5    0.07    0.33
  -2   0   5    7.04    0.71
  -2   0   5    7.54    0.75
  -2   0   4   28.35    2.07
  -2   0   4   31.83    1.90
  -2   0   3    7.83    0.60
  -2   0   3    7.31    0.60
   2   0  -2   50.08    2.88
   2   0  -2   50.62    2.93
   2   0  -2   51.59    2.95
  -2   0   2   50.30    2.93
  -2   0   2   50.34    2.86
  -2   0   2   50.32    2.93
   2   0  -1    3.33    0.22
   2   0  -1    3.54    0.29
   2   0  -1    3.55    0.29
  -2   0   1    3.46    0.28
  -2   0   1    4.01    0.22
   2   0   0   67.85    3.63
   2   0   0   58.44    3.64
   2   0   0   62.39    3.64
  -2   0   0   68.84    3.64
   2   0   1    3.40    0.26
   2   0   1    3.50    0.25
   2   0   1    3.22    0.30
   2   0   1    2.97    0.24
   2   0   1    2.94    0.23
  -2   0  -1    3.64    0.25
  -2   0  -1    3.42    0.25
   2   0   2   52.88    2.80
   2   0   2   43.54    2.78
   2   0   2   50.22    2.75
   2   0   2   48.16    2.75
   2   0   2   46.73    2.77
   2   0   2   44.48    2.75
  -2   0  -2   48.43    2.79
  -2   0  -2   52.18    2.74
  -2   0  -2   44.39    2.74
   2   0   3    7.71    0.65
   2   0   3    8.81    0.63
   2   0   3    8.91    0.58
   2   0   3    9.09    0.57
   2   0   3    8.46    0.65
  -2   0  -3    7.34    0.56
  -2   0  -3    8.76    0.65
   2   0   4   31.75    1.92
   2   0   4   32.21    1.92
   2   0   4   31.67    2.02
   2   0   4   33.21    2.04
   2   0   4   34.87    1.95
   2   0   5    7.49    0.74
  -2   0  -5    8.34    0.76
  -3   0   5    0.10    0.29
  -3   0   5    0.22    0.29
  -3   0   4    0.36    0.27
  -3   0   4    0.29    0.23
  -3   0   3   -0.18    0.18
  -3   0   3    0.45    0.22
   3   0  -2    0.42    0.08
   3   0  -2    0.33    0.15
  -3   0   2    0.16    0.14
  -3   0   2    0.70    0.16
  -3   0   2    0.49    0.08
   3   0  -1    0.59    0.13
  -3   0   1    0.60    0.09
  -3   0   1    0.52    0.10
   3   0   0    0.47    0.10
   3   0   0    0.69    0.11
   3   0   0    0.54    0.09
   3   0   0    0.78    0.12
  -3   0   0    0.51    0.09
   3   0   1    1.03    0.16
   3   0   1    0.80    0.13
   3   0   1    0.80    0.12
   3   0   1    1.07    0.16
  -3   0  -1    0.97    0.14
  -3   0  -1    0.63    0.11
  -3   0  -1    0.82    0.14
   3   0   2    0.93    0.15
   3   0   2    0.74    0.17
   3   0   2    0.63    0.14
  -3   0  -2    0.38    0.14
  -3   0  -2    0.78    0.15
  -3   0  -2    0.53    0.13
  -3   0  -2    0.64    0.11
   3   0   3    0.10    0.21
   3   0   3    0.85    0.18
   3   0   3    0.57    0.21
   3   0   3    0.41    0.16
   3   0   4    0.14    0.16
   3   0   4    0.16    0.16
   3   0   4    0.15    0.21
  -3   0  -4    0.12    0.20
   3   0   5    0.43    0.20
   3   0   5    0.46    0.27
   3   0   5    0.51    0.32
  -3   0  -5    0.49    0.26
  -4   0   5    5.45    0.72
  -4   0   5    5.26    0.67
  -4   0   4  103.97    6.01
  -4   0   4  103.12    6.01
  -4   0   3   13.37    1.00
  -4   0   3   16.75    1.03
   4   0  -2  201.10   10.90
   4   0  -2  196.04   11.08
  -4   0   2  191.57   10.96
  -4   0   2  194.70   10.97
  -4   0   2  183.86   10.90
   4   0  -1   23.58    1.36
   4   0  -1   21.90    1.37
   4   0  -1   22.94    1.33
   4   0  -1   21.56    1.33
  -4   0   1   23.95    1.33
  -4   0   1   24.09    1.34
   4   0   0  272.46   14.90
   4   0   0  259.48   14.90
   4   0   0  279.88   14.90
   4   0   0  249.41   14.89
  -4   0   0  261.19   14.90
   4   0   1   21.72    1.34
   4   0   1   23.09    1.33
   4   0   1   22.49    1.35
   4   0   1   20.55    1.35
  -4   0  -1   24.19    1.34
  -4   0  -1   23.95    1.32
   4   0   2  170.30   10.42
   4   0   2  196.23   10.45
   4   0   2  183.87   10.44
   4   0   2  196.50   10.44
  -4   0  -2  176.05   10.43
  -4   0  -2  191.92   10.45
  -4   0  -2  175.20   10.43
   4   0   3   11.83    0.86
   4   0   3   11.82    0.81
   4   0   3   12.29    0.80
  -4   0  -3   11.79    0.78
  -4   0  -3   13.03    0.80
   4   0   4  105.60    5.96
   4   0   4  101.41    5.98
   4   0   4  110.24    6.06
   4   0   4  110.14    5.97
  -4   0  -4  100.63    5.94
  -4   0  -4   97.88    5.97
   4   0   5    4.55    0.58
   4   0   5    4.13    0.45
   4   0   5    3.90    0.43
  -4   0  -5    4.73    0.45
  -5   0   5    0.52    0.33
  -5   0   5    0.50    0.43
  -5   0   4    0.00    0.23
  -5   0   4    0.19    0.25
  -5   0   3    1.02    0.23
  -5   0   3    0.18    0.21
   5   0  -2    0.46    0.09
   5   0  -2    0.36    0.10
   5   0  -2    0.33    0.18
  -5   0   2    0.25    0.21
  -5   0   2    0.75    0.16
  -5   0   2    0.50    0.09
   5   0  -1    0.91    0.15
   5   0  -1    1.26    0.18
   5   0  -1    0.95    0.15
  -5   0   1    1.05    0.14
  -5   0   1    1.30    0.14
   5   0   0    1.28    0.18
   5   0   0    1.04    0.17
   5   0   0    1.29    0.14
   5   0   0    1.19    0.16
  -5   0   0    0.98    0.12
   5   0   1    1.47    0.22
   5   0   1    1.07    0.17
  -5   0  -1    1.24    0.18
   5   0   2    0.74    0.19
  -5   0  -2    0.65    0.16
  -5   0  -2    0.72    0.16
  -5   0  -2    1.06    0.27
   5   0   3    0.61    0.20
   5   0   3    0.59    0.20
  -5   0  -3    0.37    0.17
   5   0   4    1.10    0.24
   5   0   4    0.33    0.21
   5   0   4    0.66    0.27
   5   0   5    0.24    0.23
   5   0   5    0.99    0.33
   5   0   5    0.50    0.23
  -6   0   5   66.14    3.98
  -6   0   4   13.86    1.03
  -6   0   4   14.97    1.06
   6   0  -3  209.01   11.26
  -6   0   3  203.42   11.37
  -6   0   3  185.42   11.24
  -6   0   3  199.96   11.35
   6   0  -2   68.05    3.63
   6   0  -2   67.60    3.65
  -6   0   2   62.78    3.63
  -6   0   2   60.33    3.68
  -6   0   2   60.36    3.71
   6   0  -1  367.81   19.55
   6   0  -1  387.10   19.55
   6   0  -1  328.75   19.58
   6   0  -1  356.28   19.56
  -6   0   1  346.03   19.53
  -6   0   1  323.04   19.53
  -6   0   1  319.41   19.57
   6   0   0  174.72    9.15
   6   0   0  175.85    9.15
   6   0   0  153.68    9.13
  -6   0   0  143.96    9.12
  -6   0   0  159.78    9.18
   6   0   1  356.49   19.88
   6   0   1  361.14   19.88
   6   0   1  333.94   19.87
   6   0   1  365.06   19.84
  -6   0  -1  357.71   19.91
  -6   0  -1  339.53   19.82
   6   0   2   68.00    3.92
   6   0   2   68.78    3.94
   6   0   2   67.18    3.99
   6   0   3  210.63   12.14
   6   0   3  213.70   12.15
   6   0   3  217.39   12.14
   6   0   4   20.56    1.30
   6   0   4   18.42    1.28
   6   0   4   18.77    1.24
   6   0   5   71.34    4.12
   6   0   5   69.03    4.13
   6   0   5   71.75    4.23
  -7   0   4    1.26    0.34
   7   0  -3    0.50    0.14
  -7   0   3    0.87    0.23
  -7   0   3    0.02    0.23
   7   0  -2    0.70    0.14
  -7   0   2    0.42    0.21
  -7   0   2    0.55    0.11
   7   0  -1    1.50    0.23
   7   0  -1    1.11    0.23
  -7   0   1    1.36    0.25
  -7   0   1    1.64    0.17
  -7   0   1    1.42    0.19
   7   0   0    1.63    0.22
   7   0   0    1.49    0.24
  -7   0   0    1.87    0.22
  -7   0   0    1.55    0.21
   7   0   1    1.33    0.23
   7   0   1    1.28    0.23
   7   0   1    1.45    0.18
  -7   0  -1    1.19    0.15
   7   0   2    0.62    0.22
   7   0   2    0.69    0.22
   7   0   4    0.10    0.22
   7   0   4    0.34    0.24
   7   0   4    0.34    0.24
  -8   0   4   15.20    1.08
  -8   0   4   14.79    1.12
   8   0  -3   95.68    5.51
  -8   0   3   99.78    5.63
  -8   0   3   94.62    5.59
   8   0  -2   17.50    1.06
   8   0  -1  117.69    6.56
   8   0  -1  114.28    6.55
   8   0  -1  115.57    6.57
  -8   0   1  110.78    6.55
  -8   0   1  116.59    6.53
  -8   0   1  116.82    6.59
   8   0   1  120.08    6.65
   8   0   1  117.87    6.74
   8   0   1  114.72    6.73
   8   0   2   17.83    1.21
   8   0   2   18.75    1.14
   8   0   3   96.38    5.56
   8   0   3   97.30    5.57
   8   0   3   94.83    5.54
   8   0   4   10.82    0.83
   8   0   4   11.35    0.84
   8   0   4   10.03    0.96
  -9   0   4    0.42    0.33
  -9   0   4    0.58    0.29
   9   0  -3    0.41    0.11
   9   0  -3    0.35    0.16
  -9   0   3    0.30    0.26
  -9   0   3    0.37    0.20
   9   0  -2    0.68    0.20
   9   0  -2    0.37    0.17
   9   0  -2    0.34    0.14
  -9   0   2    0.52    0.24
  -9   0   2    0.48    0.14
   9   0  -1    0.59    0.19
   9   0  -1    0.36    0.19
   9   0  -1    0.39    0.17
  -9   0   1    0.21    0.17
  -9   0   1    0.35    0.12
   9   0   0    0.22    0.19
   9   0   0    0.39    0.19
  -9   0   0    0.21    0.14
   9   0   1    0.38    0.22
   9   0   1    0.42    0.22
   9   0   2    0.73    0.30
   9   0   2    0.66    0.26
  -9   0  -2    0.60    0.15
   9   0   3    0.31    0.26
   9   0   3    0.24    0.24
   9   0   4   -0.08    0.26
   9   0   4   -0.04    0.22
   9   0   4    0.10    0.27
 -10   0   4  171.40    9.83
 -10   0   4  170.35    9.92
  10   0  -3   31.41    1.88
  10   0  -3   31.10    1.85
  10   0  -3   32.57    1.90
  10   0  -2  290.38   16.52
  10   0  -2  295.84   16.55
 -10   0   2  280.24   16.59
 -10   0   2  303.43   16.60
  10   0  -1   43.93    2.61
  10   0  -1   45.46    2.59
  10   0  -1   43.51    2.62
  10   0   0  358.25   19.68
  10   0   0  313.16   19.73
  10   0   0  363.93   19.69
 -10   0   0  356.38   19.64
  10   0   1   47.70    2.79
  10   0   1   44.89    2.67
  10   0   2  285.85   16.01
  10   0   2  281.42   15.99
  10   0   2  278.08   15.88
 -10   0  -2  280.18   15.87
  10   0   3   33.21    2.11
  10   0   3   34.12    2.11
  10   0   3   33.14    2.02
  10   0   4  165.11    9.50
  10   0   4  163.92    9.47
  10   0   4  166.76    9.50
 -11   0   4    0.18    0.27
 -11   0   4    0.06    0.31
  11   0  -3    0.48    0.22
  11   0  -3    0.10    0.16
 -11   0   3    0.34    0.21
 -11   0   3   -0.01    0.27
  11   0  -2    0.38    0.23
  11   0  -2    0.30    0.20
 -11   0   2    0.24    0.23
  11   0  -1    1.14    0.26
  11   0   0    1.24    0.29
  11   0   1    0.03    0.23
  11   0   1    0.20    0.16
  11   0   1    0.13    0.25
 -11   0  -1    0.10    0.11
  11   0   2   -0.01    0.26
  11   0   2    0.30    0.35
  11   0   3    0.51    0.31
  11   0   3    0.49    0.22
  11   0   4    0.21    0.32
  11   0   4    0.26    0.31
  11   0   4    0.28    0.25
  12   0  -3   14.07    0.91
  12   0  -3   13.88    0.85
 -12   0   3   11.36    0.98
 -12   0   3   11.17    0.89
  12   0  -2   92.99    5.17
  12   0  -2   89.49    5.13
 -12   0   2   86.58    5.19
 -12   0   2   86.47    5.10
  12   0  -1   20.94    1.28
  12   0  -1   17.75    1.17
  12   0  -1   19.98    1.29
 -12   0   1   19.94    1.17
 -12   0   1   18.25    1.26
  12   0   0  137.93    7.47
  12   0   0  132.57    7.45
 -12   0   0  117.91    7.39
  12   0   1   21.80    1.49
  12   0   1   22.48    1.35
  12   0   1   21.25    1.48
  12   0   2   89.98    5.30
  12   0   2   89.13    5.28
  12   0   3   13.44    1.14
  12   0   3   13.53    1.09
  13   0  -3    0.44    0.25
  13   0  -3    0.23    0.25
 -13   0   3    0.13    0.30
 -13   0   3    0.37    0.22
  13   0  -2    0.36    0.28
  13   0  -2    0.35    0.25
 -13   0   2    0.18    0.27
 -13   0   2    0.38    0.17
  13   0  -1    0.41    0.28
  13   0  -1    0.21    0.25
 -13   0   1    0.32    0.23
  13   0   0    0.58    0.28
 -13   0   0    0.53    0.21
  13   0   1    0.22    0.31
  13   0   1    0.30    0.31
  13   0   1    0.19    0.20
  13   0   2    0.14    0.36
  13   0   2    0.42    0.33
  13   0   3    0.01    0.34
  13   0   3    0.04    0.37
  14   0  -2  578.51   32.42
  14   0  -2  560.62   32.38
 -14   0   2  540.62   32.42
 -14   0   2  614.30   32.36
  14   0  -1  296.07   18.55
 -14   0   1  357.06   18.54
  14   0   0  731.48   39.93
  14   0   0  727.99   39.94
 -14   0   0  660.91   39.80
  14   0   1  289.42   16.50
  14   0   1  288.10   16.50
  14   0   2  544.22   30.33
  14   0   2  523.90   30.29
  15   0  -2    0.57    0.36
  15   0  -2    0.54    0.35
 -15   0   2    0.32    0.28
  15   0  -1    1.01    0.35
  15   0  -1    0.27    0.34
 -15   0   1    0.57    0.25
  15   0   1    0.47    0.39
  15   0   1    0.03    0.37
  15   0   2    0.54    0.44
  15   0   2   -0.32    0.58
  16   0  -1   11.37    1.02
  16   0  -1   10.02    0.95
  16   0   0   16.94    1.36
  16   0   0   16.77    1.35
 -16   0   0   19.02    1.18
  16   0   1   11.73    1.14
  16   1   1   11.19    1.13
 -16  -1   0   30.80    1.75
  16   1   0   26.43    1.95
  16   1   0   26.51    1.93
 -16  -1   1    7.76    0.77
  16   1  -1   10.31    0.91
  16   1  -1   10.91    0.98
  15   1   2   43.45    3.25
  15   1   2   42.65    2.85
  15   1   1   10.39    1.02
  15   1   1   10.12    1.01
 -15  -1   0   54.19    3.22
  15   1   0   56.12    3.41
  15   1   0   54.67    3.38
  15   1  -1    9.75    0.92
  15   1  -1   10.16    0.89
 -15  -1   2   45.62    2.57
 -15  -1   2   40.10    2.62
  15   1  -2   41.43    2.65
  14   1   2    7.05    0.91
  14   1   2    9.87    0.98
  14   1   1   20.26    1.49
  14   1   1   20.07    1.50
 -14  -1   0    7.51    0.58
  14   1   0    6.82    0.75
  14   1   0    6.29    0.73
 -14  -1   1   21.63    1.35
  14   1  -1   19.77    1.42
  14   1  -1   19.78    1.47
 -14  -1   2    6.79    0.66
  14   1  -2    5.67    0.63
  14   1  -2    6.91    0.70
  13   1   3   41.97    2.70
  13   1   3   42.35    2.73
  13   1   2    4.72    0.71
  13   1   2    6.51    0.75
  13   1   1   72.74    4.33
  13   1   1   71.05    4.31
  13   1   0    4.43    0.58
  13   1   0    4.45    0.59
 -13  -1   1   65.90    4.00
  13   1  -1   68.47    4.05
  13   1  -1   71.07    3.94
  13   1  -1   67.97    4.03
 -13  -1   2    3.42    0.37
 -13  -1   2    2.67    0.47
  13   1  -2    3.68    0.46
 -13  -1   3   38.24    2.49
 -13  -1   3   38.31    2.42
  13   1  -3   43.01    2.47
  12   1   3   11.30    0.96
  12   1   3   10.36    0.78
  12   1   2   15.95    1.11
  12   1   2   20.49    1.38
  12   1   2   18.76    1.33
  12   1   1   16.85    1.22
  12   1   1   17.01    1.22
  12   1   1   16.04    1.04
 -12  -1   0   28.93    1.68
  12   1   0   24.01    1.64
  12   1   0   23.74    1.65
 -12  -1   1   16.35    1.09
  12   1  -1   16.36    1.12
  12   1  -1   15.39    1.10
  12   1  -1   16.55    1.04
 -12  -1   2   24.99    1.50
 -12  -1   2   23.86    1.60
 -12  -1   3   11.90    0.83
 -12  -1   3   11.84    0.92
  12   1  -3   10.96    0.75
  12   1  -3   10.55    0.81
  11   1   4    6.46    0.74
  11   1   4    5.33    0.70
  11   1   4    5.59    0.68
  11   1   3   97.45    5.85
  11   1   3  105.97    5.99
  11   1   3  101.69    5.95
  11   1   2   11.89    0.83
  11   1   2   14.09    1.05
  11   1   1  164.80    9.53
  11   1   1  166.99    9.53
  11   1   0   16.95    1.18
  11   1   0   17.25    1.17
 -11  -1   1  153.14    8.54
 -11  -1   1  141.34    8.58
  11   1  -1  144.33    8.62
  11   1  -1  156.24    8.60
  11   1  -1  156.69    8.59
 -11  -1   3   89.89    5.35
 -11  -1   3   90.54    5.30
  11   1  -3   93.65    5.25
 -11  -1   4    8.92    0.78
 -11  -1   4    8.21    0.84
  10   1   4   62.10    3.65
  10   1   4   59.02    3.77
  10   1   4   60.71    3.66
  10   1   3  117.75    6.63
  10   1   3  109.38    6.53
  10   1   3  113.84    6.60
 -10  -1  -2   68.23    4.11
  10   1   2   75.41    4.27
  10   1   2   68.26    4.12
  10   1   2   75.27    4.25
  10   1   1  174.37    8.83
  10   1   1  149.47    9.01
  10   1   1  142.62    8.81
  10   1   1  159.42    8.94
  10   1   1  153.27    8.81
 -10  -1   0   74.50    4.09
  10   1   0   63.77    4.10
  10   1   0   67.25    4.06
  10   1   0   75.55    4.16
  10   1   0   74.82    4.15
 -10  -1   1  174.25    9.05
  10   1  -1  151.07    9.00
  10   1  -1  154.01    9.02
  10   1  -1  154.69    9.03
 -10  -1   2   78.29    4.27
 -10  -1   2   73.33    4.19
  10   1  -2   69.84    4.18
  10   1  -2   69.54    4.22
  10   1  -2   72.46    4.20
 -10  -1   3  126.04    6.77
 -10  -1   3  121.80    6.80
  10   1  -3  104.29    6.67
 -10  -1   4   64.80    3.90
 -10  -1   4   60.96    3.76
   9   1   4   34.41    2.11
   9   1   4   32.28    2.10
   9   1   3   33.71    2.09
   9   1   3   32.23    2.04
   9   1   3   34.66    2.12
   9   1   2   74.65    4.27
   9   1   2   67.92    4.18
   9   1   2   75.53    4.29
   9   1   1   77.43    4.40
   9   1   1   75.78    4.40
   9   1   1   77.94    4.30
   9   1   1   69.99    4.28
  -9  -1   0   86.33    5.36
   9   1   0   98.63    5.33
   9   1   0  103.06    5.42
   9   1   0   86.23    5.34
   9   1   0   88.96    5.37
   9   1   0  101.10    5.42
  -9  -1   1   73.37    4.12
  -9  -1   1   70.00    4.16
   9   1  -1   73.58    4.14
   9   1  -1   70.03    4.13
   9   1  -1   72.73    4.15
  -9  -1   2   66.90    3.92
  -9  -1   2   64.97    3.90
  -9  -1   2   59.54    3.82
   9   1  -2   67.46    3.84
   9   1  -2   72.21    3.86
   9   1  -2   69.80    3.84
  -9  -1   3   30.10    1.94
  -9  -1   3   30.75    1.91
   9   1  -3   31.80    1.83
  -9  -1   4   30.11    1.90
  -9  -1   4   27.45    1.84
   8   1   4    6.98    0.87
   8   1   4    7.01    0.65
   8   1   4    6.23    0.64
   8   1   3    3.14    0.41
   8   1   3    2.53    0.43
   8   1   3    3.54    0.48
  -8  -1  -2   29.85    1.82
  -8  -1  -2   26.77    1.74
   8   1   2   31.28    1.84
   8   1   2   30.95    1.86
   8   1   2   29.03    1.77
   8   1   1    4.41    0.35
   8   1   1    4.71    0.47
   8   1   1    4.27    0.46
  -8  -1   0   57.24    3.24
   8   1   0   59.51    3.22
   8   1   0   58.50    3.28
   8   1   0   51.69    3.24
   8   1   0   60.29    3.29
   8   1   0   51.11    3.24
  -8  -1   1    3.75    0.33
  -8  -1   1    3.71    0.31
  -8  -1   1    3.66    0.38
   8   1  -1    4.13    0.35
   8   1  -1    4.73    0.38
   8   1  -1    3.86    0.34
  -8  -1   2   28.80    1.71
  -8  -1   2   28.67    1.75
   8   1  -2   29.53    1.72
   8   1  -2   29.31    1.72
   8   1  -2   29.70    1.74
  -8  -1   3    2.24    0.33
  -8  -1   3    2.15    0.39
  -8  -1   4    5.99    0.60
  -8  -1   4    5.96    0.67
   7   1   4   85.80    5.15
   7   1   4   92.64    5.30
   7   1   4   87.71    5.14
   7   1   3  366.84   21.71
   7   1   3  374.97   21.70
   7   1   3  410.68   21.99
  -7  -1  -2  235.29   12.25
  -7  -1  -2  217.76   12.20
   7   1   2  206.15   12.21
   7   1   2  209.74   12.26
   7   1   2  209.09   12.24
  -7  -1  -1  588.56   34.12
   7   1   1  624.57   34.13
  -7  -1   0  386.13   20.13
  -7  -1   0  364.28   20.14
   7   1   0  341.88   20.21
   7   1   0  377.89   20.10
   7   1   0  352.56   20.15
   7   1   0  329.23   20.14
   7   1   0  347.54   20.15
  -7  -1   1  637.53   33.32
  -7  -1   1  576.95   33.36
  -7  -1   1  542.50   33.32
   7   1  -1  604.06   33.33
   7   1  -1  529.79   33.39
   7   1  -1  620.78   33.33
   7   1  -1  633.37   33.33
  -7  -1   2  228.38   12.57
  -7  -1   2  243.82   12.67
  -7  -1   2  244.91   12.63
   7   1  -2  197.03   12.57
   7   1  -2  215.22   12.61
   7   1  -2  209.12   12.57
  -7  -1   3  374.66   20.68
  -7  -1   3  355.52   20.65
  -7  -1   4   96.01    5.62
  -7  -1   4   95.84    5.60
   6   1   5    1.37    0.37
   6   1   5    0.92    0.50
   6   1   5    1.10    0.30
   6   1   4    2.70    0.41
   6   1   4    2.46    0.41
  -6  -1  -3    1.34    0.25
   6   1   3    1.16    0.26
   6   1   3    1.38    0.28
   6   1   3    1.41    0.28
  -6  -1  -2    5.94    0.48
   6   1   2    5.22    0.47
   6   1   2    5.37    0.51
  -6  -1  -1    0.94    0.18
   6   1   1    1.16    0.21
   6   1   1    1.14    0.21
   6   1   1    1.13    0.22
   6   1   1    1.26    0.20
  -6  -1   0   10.53    0.65
   6   1   0    9.10    0.61
   6   1   0    9.26    0.61
   6   1   0    8.36    0.59
   6   1   0   10.11    0.58
   6   1   0    8.40    0.59
   6   1   0    9.00    0.62
  -6  -1   1    1.18    0.17
  -6  -1   1    1.52    0.17
   6   1  -1    1.54    0.19
   6   1  -1    1.34    0.22
   6   1  -1    1.06    0.19
   6   1  -1    1.25    0.19
   6   1  -1    1.01    0.18
  -6  -1   2    6.75    0.48
  -6  -1   2    6.67    0.54
  -6  -1   2    7.17    0.42
   6   1  -2    6.09    0.43
   6   1  -2    5.88    0.42
   6   1  -2    5.69    0.41
  -6  -1   3    1.11    0.24
  -6  -1   3    0.78    0.25
  -6  -1   4    2.82    0.49
  -6  -1   4    2.68    0.42
  -6  -1   5    1.17    0.37
   5   1   5    6.43    0.59
   5   1   5    6.79    0.61
   5   1   5    6.88    0.71
  -5  -1  -4   37.72    2.25
   5   1   4   35.80    2.19
   5   1   4   35.87    2.26
   5   1   4   36.76    2.20
   5   1   3   19.48    1.30
   5   1   3   20.76    1.27
   5   1   3   19.95    1.28
  -5  -1  -2   35.15    2.29
  -5  -1  -2   37.04    2.31
   5   1   2   41.47    2.32
   5   1   2   41.92    2.34
   5   1   2   40.68    2.32
  -5  -1  -1   61.48    3.52
  -5  -1  -1   54.60    3.55
  -5  -1  -1   60.37    3.55
   5   1   1   63.20    3.57
   5   1   1   67.28    3.58
   5   1   1   65.59    3.53
   5   1   1   60.09    3.59
  -5  -1   0   23.21    1.48
   5   1   0   26.71    1.47
   5   1   0   24.13    1.51
   5   1   0   26.08    1.50
   5   1   0   27.27    1.50
   5   1   0   25.95    1.50
   5   1   0   27.34    1.50
   5   1   0   22.90    1.48
  -5  -1   1   63.63    3.53
  -5  -1   1   57.75    3.52
  -5  -1   1   58.21    3.52
  -5  -1   1   60.41    3.56
   5   1  -1   56.02    3.61
   5   1  -1   66.18    3.53
   5   1  -1   67.83    3.52
   5   1  -1   63.75    3.53
   5   1  -1   64.70    3.54
   5   1  -1   60.24    3.52
  -5  -1   2   38.09    2.21
  -5  -1   2   37.98    2.27
   5   1  -2   40.62    2.21
   5   1  -2   37.77    2.21
  -5  -1   3   16.88    1.11
  -5  -1   3   17.07    1.13
  -5  -1   4   34.84    2.14
  -5  -1   4   33.05    2.11
  -5  -1   5    6.12    0.71
  -5  -1   5    5.93    0.71
  -4  -1  -5   69.18    4.12
   4   1   5   68.92    3.99
   4   1   5   68.53    4.13
  -4  -1  -4  169.88    9.54
  -4  -1  -4  170.89    9.50
  -4  -1  -4  169.31    9.53
   4   1   4  169.71    9.54
   4   1   4  172.21    9.62
   4   1   4  171.96    9.53
   4   1   4  149.73    9.52
  -4  -1  -3   70.67    3.92
  -4  -1  -3   69.47    3.86
   4   1   3   66.68    3.96
   4   1   3   66.24    3.92
   4   1   3   65.33    3.90
  -4  -1  -2  423.01   24.72
  -4  -1  -2  429.38   24.73
   4   1   2  462.24   24.74
   4   1   2  430.40   24.74
   4   1   2  448.25   24.73
  -4  -1  -1   19.60    1.12
  -4  -1  -1   18.58    1.09
  -4  -1  -1   19.85    1.12
   4   1   1   15.84    1.09
  -4  -1   0  691.18   37.57
   4   1   0  687.63   37.56
   4   1   0  625.74   37.58
  -4  -1   1   18.63    0.98
  -4  -1   1   19.14    1.01
   4   1  -1   17.53    0.99
   4   1  -1   16.39    1.04
   4   1  -1   15.27    0.98
   4   1  -1   15.51    0.98
   4   1  -1   16.24    0.98
   4   1  -1   16.11    1.00
  -4  -1   2  454.62   24.78
  -4  -1   2  442.41   24.79
   4   1  -2  441.42   24.71
   4   1  -2  411.99   24.71
   4   1  -2  447.20   24.81
  -4  -1   3   68.96    3.99
  -4  -1   3   68.01    4.00
  -4  -1   4  172.32   10.02
  -4  -1   4  177.69   10.03
  -4  -1   5   72.19    4.21
  -4  -1   5   67.36    4.33
  -3  -1  -5  146.46    8.17
   3   1   5  145.31    8.24
   3   1   5  142.30    8.08
   3   1   5  138.44    8.08
   3   1   5  137.80    8.15
  -3  -1  -4   27.83    1.58
   3   1   4   25.91    1.58
   3   1   4   25.66    1.69
   3   1   4   23.65    1.61
   3   1   4   27.13    1.69
  -3  -1  -3  348.25   20.68
  -3  -1  -3  367.85   20.65
   3   1   3  371.86   20.67
   3   1   3  383.65   20.75
   3   1   3  371.04   20.69
   3   1   3  356.76   20.69
  -3  -1  -2   41.08    2.41
  -3  -1  -2   43.33    2.40
  -3  -1  -2   42.54    2.35
   3   1   2   37.89    2.39
   3   1   2   40.84    2.42
   3   1   0   37.98    2.14
   3   1   0   36.07    2.16
   3   1   0   37.98    2.14
  -3  -1   2   43.51    2.55
   3   1  -2   42.71    2.62
   3   1  -2   44.84    2.63
  -3  -1   3  368.89   20.56
  -3  -1   3  358.25   20.55
  -3  -1   4   26.70    1.79
  -3  -1   4   29.48    1.80
  -3  -1   5  149.69    8.37
  -3  -1   5  138.67    8.34
   2   1   5   25.12    1.52
   2   1   5   25.79    1.66
   2   1   5   25.24    1.53
   2   1   5   25.52    1.71
  -2  -1  -4   20.09    1.31
   2   1   4   22.60    1.44
   2   1   4   21.68    1.31
   2   1   4   20.56    1.31
   2   1   4   23.11    1.42
  -2  -1  -3   95.83    5.61
  -2  -1  -3   92.67    5.52
   2   1   3   94.96    5.56
   2   1   3   99.33    5.51
   2   1   3   99.29    5.60
   2   1   3   98.62    5.55
  -2  -1  -2   24.48    1.38
  -2  -1  -2   24.15    1.39
  -2  -1  -2   23.64    1.43
  -2  -1  -2   23.73    1.41
   2   1   2   24.25    1.44
   2   1   2   20.68    1.43
   2   1   2   24.06    1.40
  -2  -1  -1  210.15   13.40
  -2  -1  -1  257.59   13.40
  -2  -1  -1  236.94   13.40
   2   1   1  260.61   13.41
   2   1   1  223.38   13.40
  -2  -1   0   21.52    1.27
  -2  -1   0   22.66    1.27
  -2  -1   1  279.16   15.39
   2   1  -1  286.46   15.39
   2   1  -1  253.77   15.40
  -2  -1   2   24.12    1.47
  -2  -1   2   23.44    1.47
   2   1  -2   26.74    1.49
   2   1  -2   23.83    1.49
  -2  -1   3   92.84    5.44
  -2  -1   3   95.88    5.44
  -2  -1   4   21.23    1.40
  -2  -1   5   24.84    1.69
  -2  -1   5   26.08    1.72
   1   1   5   18.28    1.17
   1   1   5   21.06    1.35
   1   1   5   18.53    1.36
  -1  -1  -4   19.00    1.23
   1   1   4   19.97    1.24
   1   1   4   20.05    1.37
   1   1   4   21.80    1.24
   1   1   4   21.77    1.34
   1   1   4   20.06    1.23
  -1  -1  -3   32.03    2.03
  -1  -1  -3   33.92    2.04
   1   1   3   35.52    2.01
   1   1   3   35.87    2.11
   1   1   3   35.79    2.06
  -1  -1  -2   30.39    1.78
  -1  -1  -2   31.03    1.83
  -1  -1  -2   29.33    1.78
   1   1   2   30.39    1.79
   1   1   2   31.73    1.84
   1   1   2   29.43    1.78
   1   1   2   32.85    1.82
  -1  -1  -1   53.19    3.22
  -1  -1  -1   59.11    3.24
   1   1   1   52.34    3.25
   1   1   1   59.27    3.26
   1   1   1   60.11    3.22
  -1  -1   1   62.96    3.43
   1   1  -1   57.42    3.43
  -1  -1   2   29.34    1.78
  -1  -1   2   30.82    1.78
   1   1  -2   28.93    1.79
   1   1  -2   31.07    1.80
  -1  -1   3   35.01    2.06
  -1  -1   3   32.64    2.25
  -1  -1   4   20.98    1.37
  -1  -1   4   20.18    1.46
  -1  -1   5   19.34    1.36
  -1  -1   5   18.71    1.34
   0   1   5    0.25    0.31
   0   1   5    0.05    0.38
   0  -1  -4    0.30    0.14
   0   1   4    0.68    0.29
   0   1   4    0.13    0.15
   0   1   4    0.14    0.11
   0   1   4    0.11    0.24
   0  -1  -3    0.53    0.16
   0   1   3    0.34    0.12
   0   1   3    0.22    0.21
   0   1   3    0.31    0.11
   0   1   3    0.47    0.19
   0  -1  -2    0.62    0.12
   0   1   2    0.62    0.13
   0  -1  -1    0.54    0.12
   0  -1  -1    0.51    0.10
   0  -1  -1    0.36    0.09
   0   1   1    0.51    0.13
   0   1   1    0.35    0.13
   0   1   1    0.35    0.09
   0   1   1    0.27    0.08
   0  -1   1    0.45    0.10
   0  -1   1    0.47    0.06
   0  -1   1    0.33    0.11
   0   1  -1    0.33    0.06
   0   1  -1    0.25    0.10
   0  -1   2    0.52    0.09
   0  -1   2    0.69    0.10
   0  -1   2    0.47    0.11
   0  -1   2    0.49    0.15
   0   1  -2    0.81    0.15
   0  -1   3    0.37    0.20
   0  -1   3    0.43    0.11
   0  -1   3    0.04    0.18
   0  -1   3    0.21    0.09
   0  -1   4    1.26    0.31
   0  -1   4    0.23    0.24
   0  -1   5   -0.03    0.28
   0  -1   5    0.17    0.30
   0   1  -5    0.34    0.38
  -1   1   5   18.17    1.37
  -1   1   5   20.81    1.39
  -1   1   4   20.33    1.30
  -1   1   4   18.75    1.40
   1  -1  -3   31.96    2.04
  -1   1   3   34.10    2.11
  -1   1   3   34.09    2.09
  -1   1   3   38.35    2.00
  -1   1   3   37.20    2.02
  -1   1   3   33.39    2.00
   1  -1  -2   30.41    1.83
   1  -1  -2   30.68    1.79
   1  -1  -2   30.70    1.80
   1  -1  -2   27.88    1.77
  -1   1   2   29.67    1.80
  -1   1   2   30.78    1.82
  -1   1   2   33.92    1.75
   1  -1  -1   57.40    3.58
   1  -1  -1   70.45    3.57
   1  -1  -1   58.10    3.59
   1  -1  -1   67.65    3.56
  -1   1   1   60.67    3.60
  -1   1   1   59.72    3.58
  -1   1   1   65.08    3.57
  -1   1   1   65.31    3.56
   1  -1   1   54.24    3.39
   1  -1   1   65.42    3.37
   1  -1   1   65.12    3.37
   1  -1   1   54.86    3.36
   1  -1   1   62.51    3.42
  -1   1  -1   61.83    3.37
  -1   1  -1   57.33    3.37
  -1   1  -1   61.58    3.39
  -1   1  -1   53.00    3.39
   1  -1   2   31.45    1.72
   1  -1   2   31.21    1.78
   1  -1   2   33.36    1.73
   1  -1   2   27.61    1.72
   1  -1   2   27.54    1.75
   1  -1   2   28.86    1.78
  -1   1  -2   30.46    1.79
  -1   1  -2   29.77    1.72
  -1   1  -2   29.24    1.75
   1  -1   3   38.66    2.07
   1  -1   3   35.34    2.05
   1  -1   3   36.33    2.05
   1  -1   3   35.94    2.15
   1  -1   3   35.07    2.09
   1  -1   3   35.20    2.16
  -1   1  -3   32.72    2.18
   1  -1   4   22.76    1.41
   1  -1   4   20.03    1.24
   1  -1   4   20.19    1.24
   1  -1   4   20.77    1.39
   1  -1   4   21.76    1.25
   1  -1   5   18.98    1.41
   1  -1   5   20.63    1.43
  -1   1  -5   21.80    1.49
  -2   1   5   25.20    1.72
  -2   1   5   26.29    1.73
   2  -1  -4   19.73    1.20
  -2   1   4   20.81    1.34
   2  -1  -3   81.09    5.25
   2  -1  -3   98.23    5.20
  -2   1   3   96.88    5.31
  -2   1   3   86.06    5.20
  -2   1   3   96.93    5.30
  -2   1   3   91.98    5.19
   2  -1  -2   23.28    1.36
   2  -1  -2   22.53    1.31
   2  -1  -2   20.36    1.31
   2  -1  -2   23.12    1.38
  -2   1   2   24.43    1.36
  -2   1   2   22.34    1.29
  -2   1   2   21.36    1.30
   2  -1  -1  285.38   15.03
   2  -1  -1  247.57   15.05
   2  -1  -1  281.95   15.03
  -2   1   1  266.42   15.03
  -2   1   1  258.64   15.06
  -2   1   1  262.92   15.05
   2  -1   0   18.33    1.04
   2  -1   0   17.29    1.03
   2  -1   1  259.51   14.76
   2  -1   1  261.85   14.77
   2  -1   1  267.97   14.74
  -2   1  -1  268.55   14.74
  -2   1  -1  268.36   14.74
  -2   1  -1  244.55   14.74
  -2   1  -1  262.28   14.75
   2  -1   2   21.68    1.38
   2  -1   2   24.37    1.43
   2  -1   2   24.89    1.39
   2  -1   2   23.76    1.39
  -2   1  -2   21.06    1.43
  -2   1  -2   24.58    1.39
  -2   1  -2   24.13    1.40
  -2   1  -2   25.27    1.44
   2  -1   3  100.28    5.46
   2  -1   3   98.85    5.46
   2  -1   3   96.78    5.54
   2  -1   3   86.32    5.48
  -2   1  -3   98.27    5.49
   2  -1   4   20.81    1.25
   2  -1   4   21.52    1.29
   2  -1   4   21.70    1.26
   2  -1   4   19.75    1.38
   2  -1   4   21.16    1.38
  -2   1  -4   20.11    1.40
   2  -1   5   24.62    1.68
   2  -1   5   23.98    1.66
  -2   1  -5   27.38    1.71
  -3   1   5  136.30    8.37
  -3   1   5  152.81    8.39
  -3   1   4   29.01    1.81
  -3   1   4   28.12    1.87
   3  -1  -3  351.49   20.48
  -3   1   3  374.48   20.54
  -3   1   3  363.93   20.54
  -3   1   3  362.87   20.45
   3  -1  -2   40.80    2.41
   3  -1  -2   39.81    2.40
  -3   1   2   41.48    2.32
   3  -1  -1  619.19   34.83
   3  -1   0   39.24    2.24
  -3   1  -1  594.29   35.18
  -3   1  -1  657.01   35.18
   3  -1   2   40.77    2.32
   3  -1   2   38.78    2.29
   3  -1   2   40.50    2.29
   3  -1   2   36.98    2.28
  -3   1  -2   41.36    2.35
  -3   1  -2   37.71    2.29
  -3   1  -2   41.36    2.30
   3  -1   3  314.52   19.71
   3  -1   3  365.84   19.71
   3  -1   3  325.52   19.75
   3  -1   3  371.39   19.77
   3  -1   3  382.22   19.71
  -3   1  -3  323.32   19.75
  -3   1  -3  364.06   19.71
   3  -1   4   23.75    1.71
   3  -1   4   26.65    1.56
   3  -1   4   26.87    1.67
   3  -1   4   26.37    1.55
  -3   1  -4   26.52    1.73
   3  -1   5  131.72    7.30
   3  -1   5  112.72    7.23
   3  -1   5  140.23    7.39
   3  -1   5  111.65    7.28
  -3   1  -5  138.01    7.32
  -4   1   5   70.95    4.45
  -4   1   5   73.36    4.33
  -4   1   4  173.84   10.13
  -4   1   4  179.78   10.13
   4  -1  -3   63.00    3.91
  -4   1   3   66.87    3.90
  -4   1   3   73.13    4.01
  -4   1   3   71.11    4.00
   4  -1  -2  457.78   25.36
   4  -1  -2  434.03   25.49
   4  -1  -2  468.26   25.37
  -4   1   2  446.23   25.43
  -4   1   2  453.38   25.42
  -4   1   2  441.25   25.37
  -4   1   2  455.10   25.36
  -4   1   1   19.59    1.13
  -4   1   1   18.94    1.12
  -4   1   1   18.75    1.11
   4  -1   1   17.01    1.14
  -4   1  -1   19.54    1.09
  -4   1  -1   20.04    1.11
   4  -1   2  427.08   24.10
   4  -1   2  448.23   24.11
   4  -1   2  405.46   24.09
   4  -1   2  449.92   24.10
  -4   1  -2  422.33   24.06
  -4   1  -2  441.36   24.06
  -4   1  -2  399.81   24.09
   4  -1   3   67.60    3.85
   4  -1   3   67.60    3.89
   4  -1   3   64.75    3.84
  -4   1  -3   61.93    3.83
  -4   1  -3   72.17    3.82
   4  -1   4  171.86    9.54
   4  -1   4  171.67    9.45
   4  -1   4  165.77    9.44
  -4   1  -4  156.28    9.45
   4  -1   5   66.33    3.98
   4  -1   5   67.73    3.84
   4  -1   5   66.54    3.83
  -4   1  -5   65.03    3.87
  -5   1   5    5.59    0.70
  -5   1   5    6.75    0.88
  -5   1   4   33.19    2.14
  -5   1   4   35.83    2.17
   5  -1  -3   20.41    1.12
  -5   1   3   17.43    1.20
  -5   1   3   17.53    1.22
   5  -1  -2   40.08    2.49
   5  -1  -2   42.46    2.34
   5  -1  -2   42.83    2.36
  -5   1   2   39.45    2.34
  -5   1   2   39.91    2.40
   5  -1  -1   61.64    3.73
   5  -1  -1   66.66    3.61
   5  -1  -1   62.44    3.62
   5  -1  -1   68.02    3.62
  -5   1   1   63.05    3.61
  -5   1   1   61.50    3.63
  -5   1   1   61.85    3.63
  -5   1   1   60.92    3.60
   5  -1   0   24.78    1.48
   5  -1   0   28.34    1.50
  -5   1   0   24.42    1.48
  -5   1   0   24.14    1.48
   5  -1   1   66.39    3.61
   5  -1   1   63.56    3.59
   5  -1   1   65.53    3.63
   5  -1   1   65.66    3.64
  -5   1  -1   60.14    3.58
  -5   1  -1   58.66    3.59
   5  -1   2   40.29    2.36
   5  -1   2   39.15    2.32
   5  -1   2   41.22    2.31
   5  -1   2   40.47    2.32
  -5   1  -2   38.11    2.25
  -5   1  -2   38.82    2.36
  -5   1  -2   38.77    2.36
   5  -1   3   18.55    1.16
   5  -1   3   20.93    1.19
   5  -1   3   19.03    1.19
  -5   1  -3   17.20    1.10
  -5   1  -3   17.43    1.10
   5  -1   4   36.54    2.07
   5  -1   4   34.98    2.06
   5  -1   4   35.84    2.14
  -5   1  -4   30.65    2.01
   5  -1   5    7.00    0.59
   5  -1   5    6.41    0.68
  -6   1   5    0.80    0.36
  -6   1   4    2.74    0.48
  -6   1   4    2.28    0.42
  -6   1   3    1.09    0.24
  -6   1   3    0.89    0.27
   6  -1  -2    6.21    0.43
   6  -1  -2    6.19    0.62
  -6   1   2    6.49    0.49
  -6   1   2    6.56    0.42
  -6   1   2    6.96    0.54
   6  -1  -1    1.53    0.21
   6  -1  -1    0.99    0.19
   6  -1  -1    1.31    0.19
  -6   1   1    1.01    0.16
   6  -1   0   11.44    0.70
   6  -1   0   10.81    0.70
  -6   1   0   10.45    0.68
   6  -1   1    0.85    0.13
   6  -1   1    1.00    0.16
  -6   1  -1    1.03    0.13
  -6   1  -1    1.59    0.29
   6  -1   2    6.05    0.46
   6  -1   2    5.74    0.50
   6  -1   2    7.10    0.52
  -6   1  -2    6.19    0.47
   6  -1   3    1.98    0.30
   6  -1   3    1.52    0.26
   6  -1   3    1.60    0.26
   6  -1   4    2.40    0.39
   6  -1   4    2.35    0.40
   6  -1   4    2.58    0.39
   6  -1   5    0.83    0.26
   6  -1   5    1.26    0.30
  -7   1   4  100.19    5.79
  -7   1   4   97.67    5.77
   7  -1  -3  370.67   20.87
  -7   1   3  362.13   20.97
  -7   1   3  378.24   20.96
   7  -1  -2  199.48   12.53
   7  -1  -2  200.76   12.55
  -7   1   2  247.59   12.59
  -7   1   2  233.47   12.62
  -7   1   2  229.74   12.53
   7  -1  -1  634.24   33.60
   7  -1  -1  636.21   33.59
   7  -1  -1  542.59   33.57
  -7   1   1  595.22   33.61
  -7   1   1  625.52   33.56
  -7   1   1  546.01   33.59
   7  -1   0  354.26   19.85
   7  -1   0  352.29   19.85
   7  -1   0  327.65   19.83
  -7   1   0  371.87   19.83
  -7   1   0  353.32   19.88
   7  -1   1  558.64   31.91
  -7   1  -1  573.99   31.89
   7  -1   2  203.09   12.09
   7  -1   2  207.98   12.05
   7  -1   2  210.61   12.09
  -7   1  -2  230.78   12.06
   7  -1   3  362.43   20.65
   7  -1   3  363.19   20.64
   7  -1   3  370.15   20.65
   7  -1   4   82.85    4.93
   7  -1   4   85.86    4.91
   7  -1   4   85.20    4.90
  -8   1   4    6.84    0.64
  -8   1   4    6.69    0.71
   8  -1  -3    2.75    0.22
   8  -1  -3    2.67    0.30
  -8   1   3    2.05    0.36
  -8   1   3    2.20    0.22
  -8   1   3    1.87    0.34
   8  -1  -2   30.37    1.75
   8  -1  -2   30.44    1.77
  -8   1   2   29.99    1.77
  -8   1   2   27.83    1.74
  -8   1   2   29.72    1.83
   8  -1  -1    4.28    0.38
   8  -1  -1    3.68    0.34
  -8   1   1    3.48    0.44
   8  -1   0   57.18    3.24
   8  -1   0   50.20    3.24
   8  -1   0   58.69    3.25
  -8   1   0   57.06    3.22
   8  -1   1    4.21    0.42
   8  -1   1    4.49    0.34
   8  -1   1    4.32    0.42
  -8   1  -1    3.41    0.29
   8  -1   2   30.55    1.76
   8  -1   2   29.44    1.75
   8  -1   2   27.76    1.68
  -8   1  -2   26.00    1.66
   8  -1   3    3.10    0.42
   8  -1   3    2.68    0.35
   8  -1   3    2.88    0.41
   8  -1   4    6.16    0.58
   8  -1   4    6.02    0.59
  -9   1   4   29.03    1.85
  -9   1   4   28.60    1.90
   9  -1  -3   31.92    1.75
   9  -1  -3   31.27    1.79
   9  -1  -3   28.35    1.74
  -9   1   3   29.59    1.90
  -9   1   3   29.51    1.84
  -9   1   3   28.47    1.73
   9  -1  -2   74.05    3.94
   9  -1  -2   74.14    3.92
  -9   1   2   61.89    3.97
  -9   1   2   61.84    3.91
   9  -1  -1   65.14    3.99
   9  -1  -1   72.91    4.04
   9  -1  -1   72.61    4.03
  -9   1   1   70.09    4.05
  -9   1   1   68.32    3.97
   9  -1   0   87.12    5.31
   9  -1   0  100.79    5.35
   9  -1   0   97.67    5.35
  -9   1   0   86.61    5.31
   9  -1   1   79.92    4.29
   9  -1   1   73.98    4.36
   9  -1   1   76.26    4.37
  -9   1  -1   70.05    4.27
   9  -1   2   70.99    4.16
   9  -1   2   75.86    4.25
   9  -1   2   66.94    4.07
   9  -1   3   33.43    2.03
   9  -1   3   32.21    2.03
   9  -1   3   32.36    1.97
   9  -1   4   32.43    2.02
   9  -1   4   33.09    2.02
   9  -1   4   31.28    2.00
 -10   1   4   59.99    3.67
 -10   1   4   62.64    3.81
  10  -1  -3  111.86    6.67
  10  -1  -3  111.35    6.63
 -10   1   3  114.31    6.62
 -10   1   3  124.54    6.73
 -10   1   3  121.51    6.78
  10  -1  -2   74.64    4.29
  10  -1  -2   72.83    4.27
 -10   1   2   75.47    4.35
 -10   1   2   73.82    4.27
  10  -1  -1  152.20    9.18
  10  -1  -1  153.46    9.19
 -10   1   1  171.81    9.12
 -10   1   1  167.86    9.21
  10  -1   0   73.67    4.18
  10  -1   0   74.33    4.18
  10  -1   0   64.46    4.18
 -10   1   0   74.47    4.14
  10  -1   1  147.41    9.19
  10  -1   1  157.55    9.12
  10  -1   1  166.54    9.05
 -10   1  -1  166.08    9.02
  10  -1   2   72.75    4.18
  10  -1   2   70.91    4.16
  10  -1   2   70.90    4.05
 -10   1  -2   68.63    4.03
  10  -1   3  111.56    6.42
  10  -1   3  108.21    6.35
  10  -1   3  112.37    6.42
  10  -1   4   59.25    3.54
  10  -1   4   59.90    3.57
  10  -1   4   59.77    3.57
 -11   1   4    8.44    0.75
 -11   1   4    8.59    0.83
  11  -1  -3  101.05    5.47
  11  -1  -3   98.07    5.42
 -11   1   3   90.61    5.55
 -11   1   3   89.08    5.48
  11  -1  -2   12.26    0.96
 -11   1   2   15.83    0.92
  11  -1  -1  159.93    8.53
 -11   1   1  138.69    8.52
  11  -1   0   17.55    1.16
  11  -1   0   16.93    1.16
  11  -1   1  174.60    9.27
  11  -1   1  158.14    9.34
  11  -1   1  156.41    9.34
  11  -1   2   12.23    0.97
  11  -1   2   12.94    1.10
  11  -1   3   99.26    5.48
  11  -1   3   85.13    5.44
  11  -1   3   95.52    5.46
  11  -1   4    5.85    0.67
  11  -1   4    5.45    0.66
  11  -1   4    5.98    0.58
  12  -1  -3   11.23    0.85
  12  -1  -3   11.46    0.86
 -12   1   3   12.59    0.98
 -12   1   3   12.14    0.86
  12  -1  -2   20.20    1.40
  12  -1  -2   20.07    1.43
 -12   1   2   24.38    1.49
 -12   1   2   24.61    1.39
  12  -1  -1   15.27    1.10
  12  -1  -1   15.83    1.12
 -12   1   1   17.75    1.11
  12  -1   0   23.17    1.51
  12  -1   0   23.16    1.51
  12  -1   1   16.72    1.19
  12  -1   1   17.17    1.23
  12  -1   1   15.92    1.18
 -12   1  -1   16.56    1.01
  12  -1   2   23.77    1.50
  12  -1   2   19.80    1.49
  12  -1   3   10.19    0.74
  12  -1   3    9.99    0.89
  12  -1   3   10.83    0.92
  13  -1  -3   40.14    2.41
  13  -1  -3   41.90    2.47
 -13   1   3   40.68    2.55
 -13   1   3   39.20    2.43
 -13   1   2    2.90    0.49
 -13   1   2    3.05    0.32
  13  -1  -1   66.11    4.04
  13  -1  -1   68.67    4.06
 -13   1   1   71.35    4.04
  13  -1   0    3.90    0.51
 -13   1   0    2.47    0.36
  13  -1   1   68.47    4.15
  13  -1   1   68.77    4.15
  13  -1   1   75.04    4.04
 -13   1  -1   65.62    3.97
  13  -1   2    4.28    0.65
  13  -1   2    3.56    0.60
  13  -1   3   38.54    2.46
  13  -1   3   37.70    2.44
  14  -1  -2    7.35    0.72
  14  -1  -2    6.96    0.67
 -14   1   2    6.98    0.72
 -14   1   2    7.84    0.55
  14  -1  -1   20.01    1.56
  14  -1  -1   18.93    1.42
 -14   1   1   23.30    1.40
  14  -1   0    7.67    0.74
  14  -1   0    7.22    0.73
 -14   1   0    6.83    0.59
  14  -1   1   20.41    1.45
  14  -1   1   18.36    1.42
 -14   1  -1   20.84    1.21
  14  -1   2    6.34    0.78
  14  -1   2    6.08    0.80
  15  -1  -2   42.08    2.58
  15  -1  -2   41.27    2.61
 -15   1   2   42.52    2.62
  15  -1  -1   10.19    0.90
  15  -1  -1    9.32    0.86
  15  -1   0   54.98    3.41
  15  -1   0   55.56    3.60
 -15   1   0   56.92    3.29
  15  -1   1   10.31    0.98
  15  -1   1   10.59    0.98
  15  -1   2   43.22    2.90
  15  -1   2   40.03    2.71
  16  -1  -1    9.55    0.90
  16  -1  -1   10.38    0.95
 -16   1   1    9.34    0.81
  16  -1   0   25.38    1.88
  16  -1   0   25.88    1.86
 -16   1   0   30.49    1.72
  16  -1   1   10.82    1.08
  16   2   1   32.02    2.30
  16   2   1   34.43    2.79
  16   2   0    8.73    0.93
  16   2   0    8.75    0.96
  16   2  -1   32.84    2.23
  16   2  -1   35.86    2.31
  15   2   2    8.84    1.05
  15   2   2    8.75    1.06
  15   2   1    7.14    0.89
  15   2   1    6.07    0.87
 -15  -2   0   10.40    0.74
  15   2   0    9.15    0.94
  15   2   0   10.10    0.97
  15   2  -1    5.82    0.71
 -15  -2   2    8.50    0.78
 -15  -2   2    9.94    0.68
  15   2  -2    8.20    0.84
  15   2  -2    7.65    0.85
  15   2  -2    7.92    0.72
  14   2   2   37.95    2.58
  14   2   2   38.90    2.56
  14   2   1   12.79    1.11
  14   2   1   11.58    1.10
 -14  -2   0   41.28    2.64
  14   2   0   46.60    2.82
  14   2   0   47.39    2.83
 -14  -2   1    9.82    0.84
  14   2  -1   12.35    0.97
  14   2  -1   12.36    0.78
  14   2  -1   11.13    0.93
 -14  -2   2   33.91    2.21
 -14  -2   2   35.21    2.13
  14   2  -2   35.07    2.18
  14   2  -2   36.39    2.22
  13   2   3   19.97    1.54
  13   2   3   19.72    1.30
  13   2   3   19.38    1.51
  13   2   2   63.43    3.83
  13   2   2   59.69    3.79
  13   2   1   26.14    1.75
  13   2   1   23.85    1.73
 -13  -2   0   91.18    5.01
  13   2   0   83.91    5.13
  13   2   0   85.79    5.13
 -13  -2   1   20.85    1.46
 -13  -2   1   21.61    1.39
  13   2  -1   24.70    1.54
  13   2  -1   24.38    1.42
  13   2  -1   23.05    1.53
  13   2  -1   22.79    1.51
 -13  -2   2   67.60    3.87
 -13  -2   2   71.67    3.80
  13   2  -2   61.35    3.83
  13   2  -2   59.01    3.80
 -13  -2   3   16.85    1.27
 -13  -2   3   17.52    1.19
  13   2  -3   17.95    1.19
  12   2   3   77.52    4.67
  12   2   3   83.06    4.82
  12   2   2    9.69    0.90
  12   2   2    9.31    0.69
  12   2   2    9.12    0.92
  12   2   1  103.58    6.04
  12   2   1  101.93    6.05
  12   2   0   10.13    0.88
  12   2   0   10.73    0.71
  12   2   0   12.38    0.90
 -12  -2   1   85.29    5.56
 -12  -2   1   96.33    5.53
  12   2  -1   98.71    5.61
  12   2  -1   98.90    5.60
  12   2  -1  101.81    5.56
  12   2  -1   98.50    5.60
 -12  -2   3   71.12    4.47
 -12  -2   3   77.44    4.47
  12   2  -3   76.23    4.34
  11   2   4   69.67    4.19
  11   2   4   69.32    4.20
  11   2   3   56.14    3.34
  11   2   3   51.92    3.23
  11   2   3   55.55    3.38
  11   2   2  139.69    7.85
  11   2   2  142.78    8.12
  11   2   2  133.16    7.67
  11   2   2  123.23    7.75
  11   2   1   61.95    3.75
  11   2   1   57.34    3.59
  11   2   1   60.50    3.74
  11   2   1   69.72    3.60
  11   2   0  173.43   10.44
  11   2   0  189.24   10.55
  11   2   0  190.60   10.54
  11   2   0  184.18   10.43
 -11  -2   1   67.38    3.46
  11   2  -1   54.30    3.43
  11   2  -1   58.42    3.46
  11   2  -1   55.44    3.40
  11   2  -1   58.15    3.45
 -11  -2   2  152.24    8.46
 -11  -2   2  153.20    8.40
  11   2  -2  136.76    8.41
 -11  -2   3   57.14    3.30
 -11  -2   3   59.33    3.37
  11   2  -3   50.42    3.22
 -11  -2   4   81.26    4.82
  10   2   4  118.67    6.78
  10   2   4  113.84    6.75
  10   2   3    4.96    0.51
  10   2   3    3.75    0.60
  10   2   2  196.92   11.77
  10   2   2  207.71   11.90
  10   2   2  217.90   11.89
  10   2   1    7.34    0.52
  10   2   1    7.46    0.70
  10   2   1    6.70    0.54
 -10  -2   0  227.42   13.67
  10   2   0  250.46   13.76
  10   2   0  243.23   13.67
  10   2   0  246.33   13.75
  10   2   0  242.56   13.69
  10   2  -1    6.17    0.50
  10   2  -1    6.71    0.56
  10   2  -1    7.06    0.57
 -10  -2   2  189.60   11.06
 -10  -2   2  197.41   11.12
  10   2  -2  197.51   11.04
  10   2  -2  195.09   11.06
 -10  -2   3    7.48    0.71
 -10  -2   3    8.04    0.65
 -10  -2   4  112.07    6.54
   9   2   4    1.74    0.37
   9   2   4    1.26    0.35
   9   2   4    1.04    0.38
   9   2   3    4.17    0.49
   9   2   3    4.31    0.56
   9   2   3    4.60    0.60
  -9  -2  -2    4.14    0.49
  -9  -2  -2    4.06    0.50
   9   2   2    4.18    0.54
   9   2   2    3.97    0.59
   9   2   2    4.21    0.44
   9   2   1   16.47    0.99
   9   2   1   14.95    0.98
   9   2   1   15.43    1.10
   9   2   1   15.36    1.11
  -9  -2   0    7.38    0.51
   9   2   0    6.12    0.52
   9   2   0    6.18    0.51
   9   2   0    7.64    0.49
   9   2   0    6.40    0.58
   9   2   0    6.84    0.59
  -9  -2   1   19.29    1.09
   9   2  -1   15.57    1.03
   9   2  -1   15.70    1.05
   9   2  -1   15.83    1.06
  -9  -2   2    4.11    0.46
   9   2  -2    3.43    0.42
   9   2  -2    4.68    0.40
   9   2  -2    3.76    0.36
  -9  -2   3    5.64    0.59
  -9  -2   3    6.22    0.54
  -9  -2   4    1.34    0.39
  -9  -2   4    1.31    0.34
   8   2   4  143.80    8.52
   8   2   4  151.69    8.52
   8   2   4  147.86    8.50
   8   2   3    8.67    0.77
   8   2   3    8.05    0.72
   8   2   3    8.76    0.71
  -8  -2  -2  325.68   18.56
  -8  -2  -2  325.92   18.53
   8   2   2  324.14   18.57
   8   2   2  337.07   18.55
   8   2   2  322.46   18.49
   8   2   1    9.03    0.75
   8   2   1    9.72    0.65
   8   2   1    9.27    0.74
  -8  -2   0  470.53   27.52
   8   2   0  480.48   27.57
   8   2   0  494.60   27.54
   8   2   0  491.65   27.58
   8   2   0  506.59   27.53
   8   2  -1    9.58    0.64
   8   2  -1    8.89    0.68
   8   2  -1    9.83    0.65
   8   2  -1    8.81    0.64
  -8  -2   2  333.16   17.90
  -8  -2   2  316.59   17.93
   8   2  -2  295.94   17.86
   8   2  -2  321.50   17.87
   8   2  -2  316.34   17.85
  -8  -2   3   10.95    0.79
  -8  -2   3   10.72    0.85
  -8  -2   4  140.26    8.29
  -8  -2   4  147.23    8.32
   7   2   4    3.05    0.48
   7   2   4    2.76    0.41
   7   2   4    3.25    0.52
  -7  -2  -3   24.68    1.49
   7   2   3   22.43    1.48
   7   2   3   22.44    1.48
   7   2   3   22.39    1.51
  -7  -2  -2    3.39    0.45
  -7  -2  -2    3.73    0.44
   7   2   2    4.45    0.43
  -7  -2  -1   60.85    3.61
  -7  -2  -1   69.06    3.68
   7   2   1   61.44    3.70
   7   2   1   61.52    3.62
   7   2   1   62.71    3.70
   7   2   0    7.36    0.53
   7   2   0    6.31    0.50
   7   2   0    7.59    0.55
   7   2   0    6.92    0.49
   7   2   0    7.80    0.56
  -7  -2   1   66.51    3.66
  -7  -2   1   67.05    3.63
   7   2  -1   58.79    3.63
   7   2  -1   62.64    3.63
   7   2  -1   62.72    3.63
   7   2  -1   61.34    3.63
  -7  -2   2    3.98    0.45
  -7  -2   2    4.32    0.49
   7   2  -2    4.97    0.43
   7   2  -2    5.09    0.37
   7   2  -2    4.84    0.38
   7   2  -2    4.74    0.35
  -7  -2   3   23.14    1.50
  -7  -2   3   23.18    1.47
  -7  -2   4    2.16    0.37
  -7  -2   4    1.98    0.40
  -6  -2  -4  212.67   12.18
   6   2   4  209.56   12.38
   6   2   4  214.54   12.18
   6   2   4  219.32   12.20
   6   2   3   65.57    3.88
   6   2   3   67.80    3.92
   6   2   3   66.09    3.91
  -6  -2  -2  433.57   24.34
  -6  -2  -2  392.85   24.31
   6   2   2  441.98   24.32
   6   2   2  457.21   24.35
   6   2   2  429.26   24.36
  -6  -2  -1  174.78    9.02
   6   2   1  150.67    9.08
   6   2   1  161.08    9.02
   6   2   1  150.56    9.07
  -6  -2   0  610.42   35.03
   6   2   0  562.30   34.93
   6   2   0  627.06   34.93
   6   2   0  683.18   34.96
  -6  -2   1  181.37    9.29
   6   2  -1  160.65    9.26
   6   2  -1  154.62    9.32
   6   2  -1  158.62    9.25
   6   2  -1  162.94    9.25
  -6  -2   2  436.58   24.72
  -6  -2   2  462.71   24.70
   6   2  -2  450.79   24.64
   6   2  -2  388.97   24.66
   6   2  -2  442.96   24.65
   6   2  -2  445.35   24.63
  -6  -2   3   77.81    4.63
  -6  -2   3   81.82    4.66
  -6  -2   4  201.59   11.80
  -6  -2   4  211.34   11.82
   5   2   5    3.35    0.49
   5   2   5    3.97    0.58
   5   2   5    3.38    0.48
  -5  -2  -4    1.67    0.30
   5   2   4    1.74    0.30
   5   2   4    1.67    0.35
  -5  -2  -3   14.19    1.05
   5   2   3   16.78    1.10
   5   2   3   17.20    1.07
   5   2   3   15.73    1.10
  -5  -2  -2   25.99    1.73
   5   2   2   28.07    1.73
   5   2   2   30.72    1.75
   5   2   2   29.63    1.77
  -5  -2  -1   12.35    0.82
   5   2   1   13.97    0.84
   5   2   1   12.54    0.86
   5   2   1   14.81    0.90
   5   2   1   13.75    0.90
  -5  -2   0   88.28    5.05
  -5  -2   0   89.98    5.07
  -5  -2   0   88.05    5.06
  -5  -2   0   80.48    5.06
   5   2   0   79.51    5.05
   5   2   0   85.12    5.07
   5   2   0   98.42    5.09
   5   2   0   95.75    5.08
   5   2   0   86.82    5.06
   5   2   0   97.27    5.09
  -5  -2   1   12.85    0.82
  -5  -2   1   12.69    0.85
   5   2  -1   14.16    0.90
   5   2  -1   14.61    0.81
   5   2  -1   13.54    0.83
   5   2  -1   12.88    0.82
   5   2  -1   12.58    0.81
   5   2  -1   13.92    0.81
  -5  -2   2   27.22    1.65
  -5  -2   2   27.97    1.69
   5   2  -2   27.46    1.58
  -5  -2   3   14.41    0.97
  -5  -2   3   13.03    0.92
  -5  -2   4    1.26    0.31
  -5  -2   5    2.72    0.46
   4   2   5   13.83    0.92
   4   2   5   13.07    1.06
   4   2   5   12.50    0.92
  -4  -2  -4  220.68   12.80
  -4  -2  -4  231.53   12.78
   4   2   4  225.23   13.03
   4   2   4  227.61   12.78
   4   2   4  224.41   12.79
   4   2   4  223.43   12.81
  -4  -2  -3    8.75    0.54
   4   2   3    7.62    0.69
  -4  -2  -2  405.63   24.42
  -4  -2  -2  431.78   24.43
  -4  -2  -2  413.77   24.44
   4   2   2  461.34   24.45
   4   2   2  468.02   24.45
   4   2   2  419.04   24.47
  -4  -2  -1   23.51    1.52
   4   2   1   25.54    1.56
   4   2   1   27.46    1.58
   4   2   1   27.86    1.54
  -4  -2   0  569.70   31.92
   4   2   0  549.20   31.91
   4   2   0  582.51   31.93
  -4  -2   1   24.94    1.55
   4   2  -1   27.19    1.56
   4   2  -1   25.29    1.54
   4   2  -1   24.58    1.53
   4   2  -1   28.04    1.53
   4   2  -1   26.79    1.60
   4   2  -1   28.85    1.53
  -4  -2   2  426.25   25.08
  -4  -2   2  463.15   25.07
  -4  -2   3    9.37    0.69
  -4  -2   4  209.88   12.11
  -4  -2   4  214.71   12.35
  -4  -2   5   11.86    1.31
  -4  -2   5   14.94    1.10
  -3  -2  -5   51.44    3.32
   3   2   5   57.15    3.26
   3   2   5   58.02    3.43
   3   2   5   57.06    3.33
  -3  -2  -4   93.55    5.15
   3   2   4   90.10    5.13
   3   2   4   89.20    5.15
   3   2   4   85.93    5.16
   3   2   4   87.81    5.37
  -3  -2  -3  113.03    6.54
  -3  -2  -3  116.92    6.60
   3   2   3  113.03    6.57
   3   2   3  115.87    6.58
   3   2   3  117.82    6.65
  -3  -2  -2  208.49   11.21
  -3  -2  -2  184.36   11.22
  -3  -2  -2  191.94   11.21
  -3  -2  -2  197.83   11.15
   3   2   2  208.08   11.31
   3   2   2  206.25   11.23
   3   2   2  193.78   11.16
   3   2   2  192.97   11.21
  -3  -2  -1  148.60    9.37
  -3  -2  -1  178.23    9.35
  -3  -2  -1  169.52    9.37
   3   2   1  158.33    9.38
   3   2   1  182.24    9.36
   3   2   1  155.36    9.38
  -3  -2   0  277.90   15.85
   3   2   0  281.19   15.87
   3   2   0  284.38   15.85
   3   2   0  281.68   15.85
  -3  -2   1  177.68   10.29
  -3  -2   1  198.07   10.33
  -3  -2   1  181.93   10.34
   3   2  -1  180.23   10.29
   3   2  -1  190.24   10.33
   3   2  -1  175.67   10.35
   3   2  -1  175.82   10.30
  -3  -2   2  197.49   11.57
  -3  -2   2  212.56   11.56
   3   2  -2  203.59   11.59
   3   2  -2  202.70   11.61
  -3  -2   3  117.56    6.79
  -3  -2   3  119.34    6.81
  -3  -2   4   92.25    5.23
  -3  -2   4   86.63    5.21
  -3  -2   5   60.89    3.62
  -3  -2   5   57.72    3.64
  -2  -2  -5   66.02    3.98
   2   2   5   67.49    3.97
   2   2   5   71.34    4.09
   2   2   5   69.71    4.15
   2   2   5   70.53    4.00
  -2  -2  -4    9.53    0.72
   2   2   4   10.58    0.74
   2   2   4   10.82    0.71
   2   2   4   10.03    0.96
  -2  -2  -3  153.11    9.65
  -2  -2  -3  167.22    9.59
  -2  -2  -3  159.08    9.61
   2   2   3  183.69    9.63
   2   2   3  171.69    9.67
   2   2   3  177.49    9.61
   2   2   3  172.28    9.60
  -2  -2  -2   14.88    1.03
  -2  -2  -2   15.17    1.04
  -2  -2  -2   15.06    0.99
   2   2   2   18.72    1.06
   2   2   2   18.92    1.08
   2   2   2   18.45    1.01
  -2  -2  -1  294.35   18.61
  -2  -2  -1  349.22   18.59
   2   2   1  346.22   18.63
  -2  -2   0   15.49    0.88
   2   2   0   15.55    0.90
   2   2   0   12.16    0.88
   2   2   0   15.68    0.88
  -2  -2   1  343.34   20.74
   2   2  -1  385.68   20.69
   2   2  -1  349.76   20.75
   2   2  -1  393.86   20.73
  -2  -2   2   16.52    1.03
  -2  -2   2   17.21    1.06
   2   2  -2   17.29    1.13
   2   2  -2   15.70    1.05
  -2  -2   3  167.59    9.56
  -2  -2   3  167.54    9.55
  -2  -2   4   10.59    0.86
  -2  -2   4   10.55    0.84
  -2  -2   5   72.24    4.15
  -2  -2   5   65.35    4.10
  -1  -2  -5   24.89    1.53
   1   2   5   23.55    1.55
   1   2   5   26.27    1.72
   1   2   5   25.97    1.68
   1   2   5   26.19    1.54
  -1  -2  -4   20.65    1.32
   1   2   4   22.17    1.38
   1   2   4   20.66    1.53
   1   2   4   21.99    1.30
  -1  -2  -3   99.66    5.53
  -1  -2  -3   88.24    5.55
  -1  -2  -3   93.85    5.54
   1   2   3   98.11    5.62
   1   2   3   95.37    5.53
   1   2   3  106.75    5.68
   1   2   3   97.67    5.56
  -1  -2  -2   22.47    1.42
  -1  -2  -2   23.06    1.42
  -1  -2  -2   22.76    1.39
  -1  -2  -2   22.48    1.37
   1   2   2   23.95    1.41
   1   2   2   24.02    1.43
   1   2   2   24.63    1.38
  -1  -2  -1  223.01   13.40
  -1  -2  -1  254.81   13.37
  -1  -2  -1  251.80   13.39
   1   2   1  220.17   13.40
  -1  -2   0   21.01    1.11
  -1  -2   0   18.15    1.10
  -1  -2   0   17.20    1.08
  -1  -2   1  247.59   15.16
  -1  -2   1  273.42   15.11
  -1  -2   1  287.83   15.15
   1   2  -1  285.21   15.15
   1   2  -1  265.74   15.11
   1   2  -1  253.11   15.16
  -1  -2   2   22.45    1.43
   1   2  -2   23.34    1.42
   1   2  -2   24.75    1.43
  -1  -2   3   95.24    5.55
  -1  -2   3   96.88    5.54
  -1  -2   4   20.62    1.41
  -1  -2   4   22.10    1.62
  -1  -2   5   26.04    1.78
  -1  -2   5   24.05    1.72
   1   2  -5   29.21    1.89
   0   2   5    6.90    0.87
   0   2   5    7.00    0.52
   0   2   5    6.57    0.72
   0  -2  -4   31.26    1.92
   0   2   4   30.43    2.19
   0   2   4   31.67    1.88
   0   2   4   32.48    1.99
   0   2   4   34.78    1.92
   0  -2  -3    6.53    0.57
   0  -2  -3    7.18    0.51
   0   2   3    7.44    0.58
   0   2   3    8.39    0.51
   0   2   3    7.41    0.53
   0   2   3    7.29    0.62
   0  -2  -2   50.37    2.93
   0  -2  -2   48.10    2.94
   0  -2  -2   47.58    2.91
   0   2   2   51.62    2.96
   0   2   2   53.34    2.93
   0   2   2   54.19    2.90
   0   2   2   49.07    2.91
   0  -2  -1    3.44    0.24
   0  -2  -1    3.37    0.26
   0  -2  -1    2.83    0.24
   0   2   1    2.76    0.23
   0   2   1    3.29    0.24
   0  -2   0   63.00    3.62
   0  -2   1    3.57    0.22
   0  -2   1    3.27    0.31
   0  -2   1    3.61    0.23
   0  -2   1    3.75    0.26
   0   2  -1    3.46    0.27
   0   2  -1    3.68    0.24
   0   2  -1    3.55    0.22
   0   2  -1    3.72    0.30
   0  -2   2   48.47    2.86
   0  -2   2   51.81    2.84
   0  -2   2   51.74    2.78
   0  -2   2   47.36    2.77
   0   2  -2   48.54    2.85
   0   2  -2   46.51    2.83
   0   2  -2   47.83    2.78
   0  -2   3    7.18    0.61
   0  -2   3    7.09    0.57
   0  -2   4   32.92    2.00
   0  -2   4   29.94    1.99
   0  -2   5    8.62    0.83
   0   2  -5    8.69    0.88
  -1   2   5   28.67    1.83
  -1   2   5   26.22    1.82
   1  -2  -4   21.13    1.31
  -1   2   4   21.56    1.26
  -1   2   4   22.74    1.41
  -1   2   4   20.01    1.25
   1  -2  -3   96.56    5.43
  -1   2   3   93.61    5.43
  -1   2   3   95.42    5.50
  -1   2   3   95.32    5.41
  -1   2   3   96.19    5.52
   1  -2  -2   23.53    1.39
   1  -2  -2   22.43    1.37
   1  -2  -2   23.02    1.42
   1  -2  -2   22.64    1.38
  -1   2   2   21.83    1.35
  -1   2   2   22.34    1.34
  -1   2   2   25.07    1.43
  -1   2   2   25.01    1.40
   1  -2  -1  286.51   15.26
   1  -2  -1  287.10   15.26
   1  -2  -1  259.43   15.27
   1  -2  -1  259.13   15.27
  -1   2   1  278.00   15.28
  -1   2   1  262.22   15.25
  -1   2   1  283.02   15.27
  -1   2   1  253.28   15.26
   1  -2   0   16.87    1.09
   1  -2   0   20.08    1.11
  -1   2   0   18.79    1.09
  -1   2   0   17.42    1.08
  -1   2   0   21.10    1.10
   1  -2   1  278.63   15.69
   1  -2   1  279.88   15.70
   1  -2   1  289.85   15.71
  -1   2  -1  277.01   15.69
  -1   2  -1  263.40   15.77
  -1   2  -1  277.70   15.70
  -1   2  -1  286.36   15.71
   1  -2   2   22.27    1.42
   1  -2   2   23.02    1.34
   1  -2   2   24.19    1.33
   1  -2   2   22.81    1.34
   1  -2   2   20.51    1.34
   1  -2   2   24.37    1.40
  -1   2  -2   22.91    1.34
  -1   2  -2   24.57    1.41
  -1   2  -2   24.78    1.39
  -1   2  -2   21.74    1.43
   1  -2   3   97.47    5.31
   1  -2   3   83.38    5.23
   1  -2   3   87.85    5.33
   1  -2   3   94.83    5.21
   1  -2   3   96.42    5.22
  -1   2  -3   92.10    5.37
   1  -2   4   21.60    1.24
   1  -2   4   20.91    1.42
   1  -2   4   21.26    1.38
   1  -2   4   20.40    1.23
  -1   2  -4   19.93    1.44
   1  -2   5   24.46    1.62
   1  -2   5   24.16    1.69
  -1   2  -5   23.15    1.72
  -2   2   5   69.03    4.29
  -2   2   5   74.36    4.29
   2  -2  -4   11.06    0.75
  -2   2   4   11.25    0.95
  -2   2   4   11.10    0.85
   2  -2  -3  166.69    9.52
  -2   2   3  169.77    9.50
  -2   2   3  163.01    9.58
  -2   2   3  173.84    9.62
   2  -2  -2   16.06    1.09
   2  -2  -2   18.20    1.06
   2  -2  -2   19.26    1.14
   2  -2  -2   19.35    1.06
  -2   2   2   17.10    1.04
  -2   2   2   17.56    1.10
  -2   2   2   17.71    1.05
  -2   2   2   17.52    1.12
   2  -2  -1  339.39   19.73
   2  -2  -1  346.08   19.73
  -2   2   1  367.31   19.71
  -2   2   1  336.49   19.73
  -2   2   1  362.36   19.73
   2  -2   0   14.10    0.80
   2  -2   0   14.32    0.81
   2  -2   0   12.17    0.80
   2  -2   0   14.00    0.81
  -2   2   0   13.10    0.81
   2  -2   1  354.66   20.60
   2  -2   1  371.60   20.59
   2  -2   1  362.85   20.59
  -2   2  -1  369.36   20.60
  -2   2  -1  373.13   20.59
  -2   2  -1  372.20   20.61
  -2   2  -1  358.02   20.59
  -2   2  -1  366.04   20.59
   2  -2   2   17.70    1.08
   2  -2   2   17.17    1.05
   2  -2   2   18.65    1.01
  -2   2  -2   15.07    1.06
  -2   2  -2   17.73    1.04
  -2   2  -2   16.21    1.01
  -2   2  -2   16.85    1.06
   2  -2   3  173.05    9.13
   2  -2   3  147.77    9.13
   2  -2   3  141.49    9.21
   2  -2   3  172.92    9.21
   2  -2   3  173.06    9.12
  -2   2  -3  159.63    9.16
   2  -2   4   11.15    0.71
   2  -2   4   10.92    0.83
   2  -2   4   12.76    0.89
   2  -2   4   10.47    0.70
  -2   2  -4    9.84    0.86
   2  -2   5   67.84    4.01
   2  -2   5   65.37    4.02
  -2   2  -5   68.35    4.03
  -3   2   5   59.58    3.73
  -3   2   5   63.18    3.72
   3  -2  -4   91.92    5.36
  -3   2   4   95.16    5.47
  -3   2   4   93.56    5.45
   3  -2  -3  109.09    6.63
  -3   2   3  124.28    6.72
  -3   2   3  114.46    6.60
  -3   2   3  119.46    6.70
   3  -2  -2  198.41   11.75
   3  -2  -2  198.49   11.81
   3  -2  -2  211.10   11.66
   3  -2  -2  215.03   11.67
  -3   2   2  212.29   11.73
  -3   2   2  215.86   11.72
  -3   2   2  201.55   11.66
  -3   2   2  201.80   11.70
   3  -2  -1  164.11   10.15
   3  -2  -1  178.35   10.13
   3  -2  -1  172.41   10.14
   3  -2  -1  175.30   10.15
  -3   2   1  182.29   10.14
  -3   2   1  191.50   10.14
  -3   2   1  185.35   10.16
  -3   2   1  188.70   10.16
   3  -2   0  301.90   16.80
   3  -2   0  316.63   16.80
   3  -2   0  306.41   16.80
   3  -2   0  268.53   16.78
   3  -2   1  188.01   10.49
   3  -2   1  188.83   10.49
   3  -2   1  186.51   10.49
   3  -2   1  176.62   10.48
  -3   2  -1  180.77   10.48
  -3   2  -1  188.07   10.49
  -3   2  -1  190.37   10.48
  -3   2  -1  188.11   10.48
   3  -2   2  207.40   11.53
   3  -2   2  208.97   11.56
   3  -2   2  202.48   11.53
  -3   2  -2  203.02   11.53
  -3   2  -2  207.48   11.57
  -3   2  -2  201.17   11.54
  -3   2  -2  199.36   11.53
   3  -2   3  118.64    6.40
   3  -2   3  117.21    6.47
   3  -2   3  119.71    6.41
   3  -2   3  106.45    6.45
   3  -2   3  104.61    6.40
  -3   2  -3  109.95    6.42
  -3   2  -3  108.05    6.45
  -3   2  -3  116.75    6.42
   3  -2   4   89.79    4.99
   3  -2   4   86.44    4.97
   3  -2   4   90.15    5.09
   3  -2   4   83.84    5.07
  -3   2  -4   86.15    5.07
   3  -2   5   55.65    3.38
  -3   2  -5   55.68    3.32
  -4   2   5   17.54    1.51
  -4   2   5   15.16    1.21
   4  -2  -4  213.28   12.31
  -4   2   4  214.81   12.38
  -4   2   4  222.65   12.39
  -4   2   3    8.86    0.70
  -4   2   3    9.91    0.71
  -4   2   3    8.78    0.57
   4  -2  -2  491.21   26.39
   4  -2  -2  489.73   26.40
  -4   2   2  457.35   26.45
  -4   2   2  447.19   26.39
  -4   2   2  459.89   26.45
   4  -2  -1   26.14    1.49
   4  -2  -1   27.87    1.48
   4  -2  -1   24.04    1.50
   4  -2  -1   27.84    1.47
  -4   2   1   24.30    1.48
  -4   2   1   22.66    1.50
  -4   2   1   24.33    1.47
  -4   2   1   25.08    1.50
   4  -2   1   29.52    1.58
   4  -2   1   28.00    1.58
   4  -2   1   26.48    1.55
   4  -2   1   27.43    1.55
  -4   2  -1   24.82    1.55
  -4   2  -1   24.69    1.57
  -4   2  -1   27.33    1.56
   4  -2   2  449.63   25.24
   4  -2   2  447.14   25.24
   4  -2   2  453.40   25.25
  -4   2  -2  442.40   25.22
  -4   2  -2  467.49   25.34
  -4   2  -2  455.27   25.22
  -4   2  -2  421.85   25.24
   4  -2   3    7.68    0.61
   4  -2   3    8.16    0.57
   4  -2   3    7.90    0.55
  -4   2  -3    7.46    0.55
   4  -2   4  216.64   12.09
   4  -2   4  219.22   12.01
   4  -2   4  216.53   11.99
  -4   2  -4  195.58   12.02
   4  -2   5   12.19    0.83
   4  -2   5   12.83    0.98
  -4   2  -5   12.26    0.86
  -5   2   5    3.56    0.59
  -5   2   5    2.56    0.52
   5  -2  -4    1.71    0.29
  -5   2   4    1.50    0.34
  -5   2   4    1.21    0.32
   5  -2  -3   15.94    0.90
   5  -2  -3   14.57    0.91
  -5   2   3   13.92    0.99
  -5   2   3   13.99    0.87
  -5   2   3   14.40    1.01
   5  -2  -2   27.81    1.71
   5  -2  -2   30.32    1.67
   5  -2  -2   28.13    1.76
  -5   2   2   31.55    1.77
  -5   2   2   27.63    1.72
  -5   2   2   26.79    1.67
   5  -2  -1   13.29    0.80
   5  -2  -1   13.35    0.80
   5  -2  -1   12.51    0.83
  -5   2   1   13.42    0.83
  -5   2   1   12.53    0.79
  -5   2   1   13.16    0.80
   5  -2   0  101.69    5.33
   5  -2   0   93.70    5.32
  -5   2   0   90.45    5.31
  -5   2   0   88.82    5.32
   5  -2   1   14.14    0.78
   5  -2   1   14.31    0.84
   5  -2   1   14.85    0.84
   5  -2   1   12.56    0.80
  -5   2  -1   12.56    0.82
  -5   2  -1   12.34    0.78
  -5   2  -1   12.14    0.81
   5  -2   2   29.26    1.68
   5  -2   2   28.84    1.67
   5  -2   2   27.86    1.66
  -5   2  -2   27.50    1.70
  -5   2  -2   27.28    1.62
  -5   2  -2   27.74    1.63
   5  -2   3   16.40    1.02
   5  -2   3   16.01    1.00
   5  -2   3   15.11    1.02
  -5   2  -3   14.91    0.95
   5  -2   4    1.59    0.31
  -5   2  -4    1.16    0.23
  -5   2  -4    1.04    0.19
   5  -2   5    3.63    0.40
   5  -2   5    3.15    0.51
   5  -2   5    3.74    0.45
   6  -2  -4  196.11   11.71
  -6   2   4  213.51   11.82
  -6   2   4  209.96   11.81
   6  -2  -3   64.69    4.30
  -6   2   3   81.61    4.40
  -6   2   3   74.94    4.27
  -6   2   3   80.26    4.41
   6  -2  -2  407.48   25.20
   6  -2  -2  462.44   25.08
   6  -2  -2  445.32   25.09
  -6   2   2  460.18   25.13
  -6   2   2  446.28   25.08
  -6   2   2  450.64   25.15
   6  -2  -1  157.23    9.55
   6  -2  -1  150.21    9.53
   6  -2  -1  160.19    9.54
  -6   2   1  178.36    9.55
  -6   2   1  182.95    9.58
  -6   2   1  183.61    9.54
   6  -2   0  640.20   34.34
  -6   2   0  580.14   34.33
   6  -2   1  158.50    9.46
   6  -2   1  162.55    9.50
   6  -2   1  163.78    9.50
  -6   2  -1  185.35    9.46
   6  -2   2  426.91   25.00
   6  -2   2  463.19   25.13
   6  -2   2  413.18   24.97
  -6   2  -2  451.24   24.94
  -6   2  -2  462.24   24.99
   6  -2   3   68.50    4.02
   6  -2   3   67.86    4.01
   6  -2   3   71.61    4.02
   6  -2   4  209.54   11.68
   6  -2   4  204.04   11.66
   6  -2   4  203.13   11.72
   7  -2  -4    2.42    0.32
  -7   2   4    1.89    0.35
  -7   2   4    1.85    0.40
   7  -2  -3   21.28    1.32
   7  -2  -3   21.25    1.35
  -7   2   3   23.54    1.47
  -7   2   3   23.66    1.44
  -7   2   3   22.48    1.31
   7  -2  -2    5.50    0.38
   7  -2  -2    5.00    0.40
  -7   2   2    4.22    0.47
  -7   2   2    4.35    0.40
   7  -2  -1   56.47    3.57
   7  -2  -1   61.13    3.61
   7  -2  -1   62.00    3.60
  -7   2   1   63.93    3.60
  -7   2   1   66.65    3.57
  -7   2   1   65.59    3.63
   7  -2   0    6.91    0.51
   7  -2   0    6.57    0.49
   7  -2   0    7.20    0.51
   7  -2   1   61.53    3.67
   7  -2   1   62.64    3.63
   7  -2   1   63.79    3.68
  -7   2  -1   65.88    3.62
   7  -2   2    5.53    0.47
   7  -2   2    5.33    0.47
   7  -2   2    4.52    0.39
   7  -2   3   21.31    1.39
   7  -2   3   23.63    1.42
   7  -2   3   22.06    1.40
   7  -2   4    2.34    0.35
   7  -2   4    2.50    0.38
   7  -2   4    2.15    0.38
   8  -2  -4  138.57    8.10
  -8   2   4  143.25    8.21
  -8   2   4  145.07    8.24
  -8   2   3   10.25    0.83
  -8   2   3   10.53    0.77
  -8   2   3   10.06    0.65
   8  -2  -2  329.19   18.49
   8  -2  -2  332.09   18.51
  -8   2   2  340.02   18.52
  -8   2   2  314.50   18.48
  -8   2   2  323.19   18.56
   8  -2  -1    9.32    0.63
   8  -2  -1    8.73    0.59
   8  -2  -1    8.80    0.63
   8  -2   0  469.18   25.99
   8  -2   0  483.88   26.00
   8  -2   0  443.53   25.97
  -8   2   0  446.90   25.96
   8  -2   1   10.31    0.71
   8  -2   1    9.89    0.71
   8  -2   1    9.17    0.65
   8  -2   2  306.41   17.55
   8  -2   2  310.26   17.49
   8  -2   2  308.44   17.55
  -8   2  -2  315.01   17.49
   8  -2   3    8.41    0.68
   8  -2   3    8.12    0.62
   8  -2   3    8.41    0.67
   8  -2   4  140.72    8.03
   8  -2   4  139.59    8.05
   9  -2  -4    1.11    0.24
  -9   2   4    0.84    0.29
   9  -2  -3    4.61    0.46
   9  -2  -3    4.67    0.41
  -9   2   3    5.59    0.58
  -9   2   3    6.12    0.52
  -9   2   3    5.81    0.41
   9  -2  -2    4.55    0.41
   9  -2  -2    4.67    0.44
  -9   2   2    4.22    0.47
  -9   2   2    4.62    0.39
   9  -2  -1   15.64    1.12
  -9   2   1   19.16    1.04
   9  -2   0    6.91    0.55
   9  -2   0    5.75    0.56
   9  -2   0    6.64    0.54
  -9   2   0    6.75    0.49
   9  -2   1   17.26    1.09
   9  -2   1   15.81    1.15
   9  -2   1   17.44    1.16
  -9   2  -1   19.58    1.07
   9  -2   2    5.32    0.50
   9  -2   2    4.48    0.54
   9  -2   2    4.74    0.35
  -9   2  -2    3.69    0.33
   9  -2   3    4.12    0.51
   9  -2   3    4.99    0.52
   9  -2   3    4.23    0.42
   9  -2   4    1.36    0.29
   9  -2   4    1.60    0.33
   9  -2   4    1.34    0.33
 -10   2   4  114.52    6.62
 -10   2   4  113.03    6.97
  10  -2  -3    4.89    0.46
  10  -2  -3    3.73    0.39
  10  -2  -2  207.52   11.36
  10  -2  -2  205.58   11.33
 -10   2   2  196.19   11.32
 -10   2   2  189.94   11.39
  10  -2  -1    6.40    0.53
  10  -2  -1    5.59    0.40
 -10   2   1    5.30    0.50
 -10   2   1    4.85    0.36
  10  -2   0  233.62   13.08
  10  -2   0  236.48   13.09
 -10   2   0  221.38   13.05
  10  -2   1    6.64    0.59
  10  -2   1    6.72    0.59
 -10   2  -1    5.66    0.44
  10  -2   2  197.77   11.04
  10  -2   2  188.98   11.04
  10  -2   3    4.47    0.54
  10  -2   3    4.26    0.53
  10  -2   4  108.24    6.39
  10  -2   4  110.41    6.40
  10  -2   4  112.77    6.42
 -11   2   4   80.45    4.75
 -11   2   3   61.51    3.64
 -11   2   3   59.22    3.55
  11  -2  -2  141.92    8.58
 -11   2   2  155.14    8.66
 -11   2   2  155.09    8.56
  11  -2  -1   58.40    3.54
  11  -2  -1   56.40    3.56
 -11   2   1   66.95    3.58
  11  -2   0  187.18   11.25
  11  -2   0  188.08   11.25
 -11   2   0  217.60   11.29
  11  -2   1   60.62    3.76
  11  -2   1   59.83    3.76
 -11   2  -1   70.12    3.67
  11  -2   2  135.15    7.80
  11  -2   3   55.31    3.25
  11  -2   3   53.38    3.24
  11  -2   3   52.22    3.14
  11  -2   4   66.30    4.12
  11  -2   4   72.27    4.18
  12  -2  -3   82.33    4.49
  12  -2  -3   83.72    4.55
 -12   2   3   72.88    4.51
 -12   2   3   71.60    4.60
  12  -2  -1   98.90    5.37
 -12   2   1   85.89    5.35
  12  -2   0   11.79    0.87
  12  -2   0   11.20    0.87
  12  -2   1   91.13    5.42
  12  -2   1   95.93    5.34
 -12   2  -1   86.49    5.20
  12  -2   2    9.88    0.87
  12  -2   2   10.07    0.86
  12  -2   3   73.74    4.52
  12  -2   3   78.30    4.53
  13  -2  -3   19.91    1.21
  13  -2  -3   19.96    1.27
 -13   2   3   17.00    1.20
 -13   2   3   16.80    1.35
  13  -2  -2   62.34    3.81
  13  -2  -2   61.86    3.78
 -13   2   2   65.86    3.71
 -13   2   2   67.76    3.86
  13  -2  -1   23.05    1.44
  13  -2  -1   21.10    1.41
 -13   2   1   19.90    1.38
  13  -2   0   82.14    5.06
 -13   2   0   90.55    5.00
  13  -2   1   22.12    1.46
  13  -2   1   22.69    1.47
 -13   2  -1   19.17    1.28
  13  -2   2   57.60    3.55
  13  -2   2   59.05    3.56
  13  -2   3   17.77    1.35
  13  -2   3   18.14    1.33
  14  -2  -2   38.09    2.25
  14  -2  -2   37.41    2.21
 -14   2   2   34.76    2.10
 -14   2   2   32.93    2.25
  14  -2  -1   12.39    0.94
  14  -2  -1   11.33    0.89
 -14   2   1    9.74    1.09
  14  -2   0   49.46    2.78
  14  -2   0   43.33    2.74
 -14   2   0   41.41    2.65
  14  -2   1   11.79    0.93
 -14   2  -1    9.52    0.69
  14  -2   2   34.30    2.26
  14  -2   2   35.13    2.29
  15  -2  -2    9.09    0.76
  15  -2  -2    7.72    0.80
 -15   2   2    8.01    0.78
  15  -2  -1    6.79    0.70
  15  -2  -1    5.91    0.66
 -15   2   1    4.58    0.57
  15  -2   0    8.98    0.89
 -15   2   0   10.96    0.78
  15  -2   1    5.54    0.72
  15  -2   1    5.78    0.72
 -15   2  -1    4.67    0.53
  15  -2   2    8.64    0.92
  15  -2   2    8.03    0.93
  16  -2  -1   33.21    2.16
  16  -2  -1   31.80    2.11
 -16   2   0    5.00    0.52
  16  -2   1   34.76    2.34
  16  -2   1   31.95    2.24
  16   3   1   81.83    4.89
  16   3   1   74.16    4.80
  16   3   0   96.37    5.60
  16   3   0   95.56    5.73
  16   3   0   95.27    5.74
 -16  -3   1   89.99    4.90
  16   3  -1   79.14    4.98
  16   3  -1   80.93    5.02
  15   3   2    6.92    1.02
  15   3   2    8.73    1.02
  15   3   1   76.90    4.73
  15   3   1   77.22    4.73
  15   3   0    9.47    1.03
  15   3   0    9.39    0.77
  15   3   0    8.36    0.92
  15   3  -1   76.03    4.59
  15   3  -1   73.01    4.56
  15   3  -1   80.43    4.44
  15   3  -2    7.01    0.69
  15   3  -2    7.28    0.84
  15   3  -2    9.10    0.83
  14   3   2    0.51    0.44
  14   3   2    0.57    0.46
  14   3   1    0.64    0.41
  14   3   1    0.48    0.41
  14   3   0    1.08    0.39
  14   3   0    1.78    0.44
  14   3  -1    0.99    0.37
  14   3  -1    0.85    0.50
  14   3  -1    0.58    0.24
 -14  -3   2    2.39    0.41
  14   3  -2    1.86    0.36
  13   3   3  150.26    8.47
  13   3   3  137.59    8.26
  13   3   2   25.64    2.01
  13   3   2   25.41    1.58
  13   3   2   24.60    1.80
  13   3   1  224.51   13.38
  13   3   1  246.30   13.61
  13   3   1  238.99   13.60
  13   3   0   26.38    1.65
  13   3   0   26.55    1.71
  13   3   0   28.65    1.83
 -13  -3   1  230.74   13.75
 -13  -3   1  266.91   13.72
  13   3  -1  244.37   13.75
  13   3  -1  233.88   13.79
  13   3  -1  234.13   13.80
  13   3  -2   27.22    1.71
  13   3  -2   25.68    1.67
 -13  -3   3  153.13    8.39
 -13  -3   3  144.99    8.27
  13   3  -3  133.36    8.20
  12   3   3   20.26    1.43
  12   3   3   22.01    1.59
  12   3   3   23.31    1.66
  12   3   2   22.40    1.59
  12   3   2   21.18    1.39
  12   3   2   21.77    1.61
  12   3   1   38.82    2.11
  12   3   1   32.74    2.09
  12   3   1   33.06    2.27
 -12  -3   0   20.42    1.40
  12   3   0   23.32    1.38
  12   3   0   22.26    1.51
  12   3   0   22.56    1.51
  12   3   0   21.90    1.37
 -12  -3   1   27.62    1.86
  12   3  -1   33.66    1.97
  12   3  -1   32.24    1.94
 -12  -3   2   19.11    1.33
 -12  -3   2   20.95    1.28
  12   3  -2   19.23    1.28
  12   3  -2   19.83    1.31
 -12  -3   3   18.22    1.30
 -12  -3   3   17.04    1.21
  12   3  -3   19.04    1.17
  11   3   3  127.58    7.76
  11   3   3  138.15    7.86
  11   3   3  138.60    7.89
  11   3   2    3.45    0.44
  11   3   2    2.94    0.52
  11   3   2    3.38    0.56
  11   3   1  202.75   11.90
  11   3   1  226.93   11.90
  11   3   1  207.35   12.05
  11   3   1  202.13   12.04
 -11  -3   0    3.15    0.33
  11   3   0    2.20    0.39
  11   3   0    2.12    0.35
  11   3   0    2.61    0.42
  11   3   0    2.76    0.37
 -11  -3   1  195.36   11.28
 -11  -3   1  215.04   11.28
  11   3  -1  195.70   11.29
  11   3  -1  201.06   11.31
  11   3  -1  184.48   11.29
 -11  -3   2    4.35    0.43
 -11  -3   2    4.40    0.51
 -11  -3   3  121.18    7.38
 -11  -3   3  133.19    7.30
  11   3  -3  122.15    7.14
  10   3   4    1.15    0.44
  10   3   4    1.51    0.43
  10   3   4    0.93    0.34
 -10  -3  -3    2.03    0.40
  10   3   3    1.02    0.37
  10   3   3    1.52    0.44
  10   3   3    1.74    0.35
 -10  -3  -2    4.30    0.53
  10   3   2    3.22    0.50
  10   3   2    3.40    0.44
  10   3   2    3.10    0.55
  10   3   1    2.08    0.43
  10   3   1    1.45    0.39
  10   3   1    2.45    0.37
  10   3   1    2.14    0.31
  10   3   0    6.12    0.61
  10   3   0    5.62    0.62
  10   3   0    6.04    0.51
  10   3  -1    1.67    0.30
  10   3  -1    2.11    0.36
  10   3  -1    1.59    0.30
  10   3  -2    3.26    0.39
  10   3  -2    3.32    0.37
 -10  -3   3    1.81    0.37
  10   3  -3    1.30    0.21
 -10  -3   4    1.09    0.42
 -10  -3   4    1.31    0.35
   9   3   4   11.89    1.01
   9   3   4   12.41    1.00
   9   3   4   12.96    1.04
  -9  -3  -3    9.98    0.87
   9   3   3   11.94    0.98
   9   3   3   11.77    1.26
   9   3   3   11.58    0.88
   9   3   2   26.01    1.69
   9   3   2   27.39    1.83
   9   3   2   29.02    1.80
   9   3   1    4.77    0.58
   9   3   1    3.89    0.57
   9   3   1    5.03    0.46
   9   3   1    3.23    0.55
  -9  -3   0   30.84    1.94
  -9  -3   0   30.08    1.90
   9   3   0   34.53    2.01
   9   3   0   29.94    1.94
   9   3   0   33.46    1.93
   9   3   0   35.62    2.02
   9   3  -1    3.67    0.42
   9   3  -1    3.82    0.50
   9   3  -1    3.81    0.42
  -9  -3   2   23.32    1.50
  -9  -3   2   21.26    1.55
   9   3  -2   25.88    1.47
   9   3  -2   27.10    1.57
   9   3  -2   25.15    1.49
  -9  -3   3    9.83    0.76
  -9  -3   3   10.26    0.82
  -9  -3   4    8.78    0.80
  -9  -3   4    7.60    0.72
  -8  -3  -4  128.70    7.19
   8   3   4  120.17    7.19
   8   3   4  122.93    7.22
   8   3   4  124.83    7.22
  -8  -3  -3  138.44    7.65
   8   3   3  129.36    7.63
   8   3   3  129.84    7.64
   8   3   3  132.35    7.68
   8   3   2  288.36   16.02
   8   3   2  274.81   15.95
  -8  -3  -1  221.43   12.05
  -8  -3  -1  222.69   12.08
   8   3   1  200.05   12.11
   8   3   1  217.09   12.04
   8   3   1  200.42   12.11
  -8  -3   0  432.33   23.54
  -8  -3   0  432.26   23.57
   8   3   0  409.96   23.61
   8   3   0  387.26   23.55
   8   3   0  420.61   23.61
   8   3   0  424.32   23.58
  -8  -3   1  238.48   12.62
  -8  -3   1  235.49   12.78
   8   3  -1  215.82   12.61
   8   3  -1  210.81   12.60
   8   3  -1  213.21   12.61
  -8  -3   2  289.20   15.78
  -8  -3   2  283.34   15.73
   8   3  -2  266.45   15.69
   8   3  -2  268.82   15.68
   8   3  -2  282.55   15.71
  -8  -3   3  135.12    7.45
  -8  -3   3  123.67    7.69
  -8  -3   4  123.24    7.04
  -8  -3   4  118.32    7.01
  -7  -3  -4   29.60    1.99
   7   3   4   33.22    2.04
   7   3   4   30.92    2.04
   7   3   4   33.87    2.30
   7   3   3   48.78    3.08
   7   3   3   53.03    3.09
   7   3   3   52.41    3.12
  -7  -3  -2   78.75    5.16
   7   3   2   91.44    5.15
   7   3   2   90.75    5.23
   7   3   2   95.88    5.21
   7   3   1   86.21    4.88
   7   3   1   76.10    4.78
   7   3   1   88.42    4.80
  -7  -3   0  133.15    8.26
  -7  -3   0  132.10    8.24
   7   3   0  162.73    8.29
   7   3   0  145.46    8.26
   7   3   0  154.68    8.31
   7   3   0  135.13    8.28
   7   3   0  155.80    8.32
  -7  -3   1   72.92    4.72
  -7  -3   1   75.84    4.71
   7   3  -1   88.13    4.72
   7   3  -1   89.18    4.72
   7   3  -1   90.56    4.71
   7   3  -1   76.78    4.75
  -7  -3   2   84.26    4.99
  -7  -3   2   84.82    4.95
   7   3  -2   88.38    4.89
   7   3  -2   87.32    4.90
  -7  -3   3   41.85    2.58
  -7  -3   3   42.90    2.55
  -7  -3   4   26.54    1.79
  -7  -3   4   29.37    1.84
  -6  -3  -4  126.48    6.87
   6   3   4  116.36    6.87
   6   3   4  116.18    6.91
   6   3   4  116.31    6.85
   6   3   3  131.99    7.52
   6   3   3  128.11    7.39
   6   3   3  125.62    7.40
  -6  -3  -2  317.14   18.08
  -6  -3  -2  330.98   18.07
   6   3   2  311.50   18.09
   6   3   2  317.10   18.05
  -6  -3  -1  240.81   13.49
  -6  -3  -1  243.60   13.48
  -6  -3  -1  234.50   13.44
   6   3   1  232.80   13.46
  -6  -3   0  542.91   28.32
  -6  -3   0  505.30   28.34
   6   3   0  447.72   28.34
   6   3   0  487.04   28.37
   6   3   0  491.59   28.36
   6   3   0  517.30   28.34
   6   3   0  529.08   28.36
  -6  -3   1  249.90   13.27
   6   3  -1  238.16   13.23
   6   3  -1  234.18   13.25
   6   3  -1  229.60   13.23
   6   3  -1  219.22   13.44
  -6  -3   2  342.50   18.39
  -6  -3   2  323.24   18.40
   6   3  -2  325.55   18.31
   6   3  -2  309.38   18.30
  -6  -3   3  137.68    7.72
  -6  -3   3  130.56    7.68
  -6  -3   4  120.78    6.81
  -6  -3   4  113.12    6.77
  -5  -3  -5   15.47    1.18
   5   3   5   17.11    1.23
   5   3   5   19.49    1.55
   5   3   5   20.48    1.49
  -5  -3  -4   53.16    3.28
   5   3   4   57.35    3.32
   5   3   4   54.82    3.36
   5   3   4   56.42    3.28
   5   3   3   52.52    3.09
   5   3   3   51.43    3.11
  -5  -3  -2  170.54   10.82
   5   3   2  204.75   10.83
   5   3   2  195.92   10.93
  -5  -3  -1   57.57    3.89
   5   3   1   70.01    3.93
   5   3   1   70.10    3.89
   5   3   1   72.19    3.83
  -5  -3   0  390.15   21.81
  -5  -3   0  398.23   21.83
   5   3   0  344.57   21.85
   5   3   0  351.13   21.83
   5   3   0  406.34   21.83
   5   3   0  409.62   21.83
   5   3   0  410.23   21.85
  -5  -3   1   56.58    3.62
  -5  -3   1   56.66    3.57
  -5  -3   1   61.79    3.61
   5   3  -1   66.15    3.64
   5   3  -1   71.03    3.61
   5   3  -1   60.22    3.61
   5   3  -1   67.96    3.68
  -5  -3   2  186.15   10.82
  -5  -3   2  194.69   10.82
  -5  -3   3   42.44    2.60
  -5  -3   3   44.77    2.64
  -5  -3   4   53.14    3.09
  -5  -3   4   48.32    3.05
  -5  -3   5   13.75    1.11
  -5  -3   5   15.67    1.25
  -4  -3  -5    1.23    0.29
   4   3   5    1.18    0.30
   4   3   5    1.07    0.32
  -4  -3  -4    1.71    0.33
  -4  -3  -4    1.68    0.25
   4   3   4    2.08    0.29
   4   3   4    1.99    0.32
   4   3   4    1.89    0.40
  -4  -3  -3    2.29    0.34
  -4  -3  -3    2.19    0.20
  -4  -3  -3    2.07    0.31
   4   3   3    1.35    0.34
   4   3   3    1.53    0.29
   4   3   3    1.74    0.26
  -4  -3  -2    3.21    0.38
  -4  -3  -2    3.54    0.37
   4   3   2    3.80    0.40
   4   3   2    3.28    0.40
  -4  -3  -1    2.68    0.20
  -4  -3  -1    2.82    0.31
  -4  -3  -1    2.25    0.24
  -4  -3  -1    3.01    0.30
   4   3   1    2.07    0.20
   4   3   1    2.59    0.27
  -4  -3   0    4.88    0.35
  -4  -3   0    4.39    0.36
  -4  -3   0    4.84    0.36
   4   3   0    4.78    0.36
   4   3   0    4.47    0.40
   4   3   0    4.37    0.38
   4   3   0    4.20    0.39
   4   3   0    5.04    0.35
   4   3   0    4.52    0.37
  -4  -3   1    2.81    0.25
  -4  -3   1    2.62    0.23
  -4  -3   1    3.16    0.22
  -4  -3   1    2.87    0.29
   4   3  -1    2.58    0.26
  -4  -3   2    3.50    0.43
  -4  -3   2    4.60    0.37
  -4  -3   3    2.09    0.37
  -4  -3   3    1.66    0.30
  -4  -3   4    1.66    0.33
  -4  -3   4    1.37    0.34
  -4  -3   5    1.70    0.41
  -4  -3   5    1.26    0.37
  -3  -3  -5   60.13    3.58
   3   3   5   60.99    3.56
   3   3   5   64.43    3.61
   3   3   5   59.08    3.72
   3   3   5   60.25    3.59
   3   3   4   16.94    1.11
   3   3   4   16.76    1.24
  -3  -3  -3   64.00    3.88
  -3  -3  -3   63.48    3.81
   3   3   3   70.02    3.84
   3   3   3   69.50    3.93
   3   3   3   65.94    3.88
  -3  -3  -2   71.63    4.30
  -3  -3  -2   70.75    4.38
  -3  -3  -2   77.01    4.37
  -3  -3  -2   83.10    4.40
   3   3   2   72.79    4.40
   3   3   2   76.92    4.31
   3   3   2   79.30    4.39
  -3  -3  -1   29.65    1.62
  -3  -3  -1   28.32    1.69
  -3  -3  -1   28.37    1.67
   3   3   1   27.67    1.68
   3   3   1   27.26    1.72
   3   3   1   28.77    1.63
  -3  -3   0  141.21    7.39
  -3  -3   0  144.15    7.39
  -3  -3   0  143.00    7.39
   3   3   0  132.17    7.37
   3   3   0  119.25    7.38
   3   3   0  125.64    7.37
   3   3   0  118.72    7.39
   3   3   0  116.52    7.38
  -3  -3   1   31.64    1.74
  -3  -3   1   27.26    1.70
  -3  -3   1   31.74    1.73
  -3  -3   1   30.79    1.77
   3   3  -1   28.42    1.71
   3   3  -1   29.07    1.75
  -3  -3   2   81.72    4.65
  -3  -3   2   80.30    4.68
  -3  -3   3   66.27    3.97
  -3  -3   3   70.17    4.01
  -3  -3   4   16.54    1.18
  -3  -3   4   18.48    1.23
  -3  -3   5   61.08    3.95
   3   3  -5   69.82    4.10
  -2  -3  -5   61.29    3.45
   2   3   5   56.87    3.57
   2   3   5   57.55    3.40
   2   3   5   58.13    3.50
  -2  -3  -4   95.22    5.52
   2   3   4   94.16    5.52
   2   3   4  102.03    5.50
   2   3   4   91.16    5.65
  -2  -3  -3  109.50    6.57
  -2  -3  -3  107.09    6.62
  -2  -3  -3  124.63    6.61
   2   3   3  114.35    6.61
   2   3   3  121.24    6.68
   2   3   3  116.71    6.59
  -2  -3  -2  176.73   11.19
  -2  -3  -2  206.20   11.23
  -2  -3  -2  195.67   11.16
  -2  -3  -2  184.90   11.22
   2   3   2  209.05   11.16
   2   3   2  213.69   11.23
  -2  -3  -1  165.78   10.15
  -2  -3  -1  175.69   10.14
  -2  -3  -1  182.14   10.12
  -2  -3  -1  186.52   10.09
   2   3   1  182.29   10.13
   2   3   1  181.68   10.10
  -2  -3   0  299.60   17.09
  -2  -3   0  311.68   17.10
  -2  -3   0  331.84   17.08
   2   3   0  299.56   17.10
   2   3   0  289.02   17.11
   2   3   0  327.68   17.09
   2   3   0  263.05   17.08
  -2  -3   1  198.87   10.17
  -2  -3   1  177.31   10.13
  -2  -3   1  189.18   10.14
  -2  -3   1  187.40   10.19
   2   3  -1  173.92   10.20
   2   3  -1  160.49   10.18
   2   3  -1  170.86   10.12
   2   3  -1  175.53   10.12
   2   3  -1  184.78   10.17
  -2  -3   2  207.95   11.79
  -2  -3   2  218.68   11.76
   2   3  -2  196.04   11.89
  -2  -3   3  117.44    6.84
  -2  -3   3  121.13    6.87
  -2  -3   4   90.97    5.15
  -2  -3   4   84.36    5.11
  -2  -3   5   62.30    3.74
  -2  -3   5   55.99    3.70
   2   3  -5   65.38    3.85
  -1  -3  -5  142.63    8.42
   1   3   5  143.75    8.58
   1   3   5  149.98    8.41
   1   3   5  155.24    8.53
   1   3   5  147.23    8.42
  -1  -3  -4   28.90    1.75
   1   3   4   27.71    1.70
   1   3   4   29.66    1.77
   1   3   4   26.53    1.86
  -1  -3  -3  348.15   20.54
  -1  -3  -3  356.70   20.51
  -1  -3  -3  340.33   20.52
   1   3   3  387.80   20.51
   1   3   3  363.02   20.52
   1   3   3  362.70   20.52
   1   3   3  385.66   20.60
  -1  -3  -2   37.73    2.22
  -1  -3  -2   41.54    2.27
  -1  -3  -2   36.15    2.29
  -1  -3  -2   35.35    2.27
   1   3   2   35.87    2.24
   1   3   2   42.21    2.23
   1   3   2   39.57    2.28
   1   3   1  546.18   31.49
   1   3   1  573.02   31.49
  -1  -3   0   31.66    1.84
  -1  -3   0   35.58    1.84
   1   3   0   28.88    1.83
  -1  -3   2   41.34    2.35
  -1  -3   2   43.49    2.40
   1   3  -2   35.90    2.37
   1   3  -2   39.95    2.37
  -1  -3   3  354.33   20.17
  -1  -3   3  357.82   20.14
  -1  -3   4   29.07    1.81
  -1  -3   4   25.41    1.76
   1   3  -4   28.03    1.85
  -1  -3   5  133.37    8.43
  -1  -3   5  147.70    8.49
   1   3  -5  157.28    8.59
   0  -3  -5    0.94    0.24
   0   3   5    1.67    0.42
   0   3   5    0.54    0.24
   0  -3  -4    0.54    0.22
   0  -3  -4    0.41    0.15
   0   3   4    0.07    0.26
   0   3   4    0.27    0.16
   0  -3  -3    0.04    0.17
   0  -3  -3    0.45    0.24
   0   3   3    0.14    0.13
   0   3   3    0.17    0.18
   0   3   3    0.21    0.24
   0  -3  -2    0.21    0.14
   0  -3  -2    0.14    0.16
   0   3   2    0.17    0.12
   0   3   2    0.36    0.17
   0   3   2    0.23    0.10
   0  -3  -1    0.45    0.11
   0  -3  -1    0.35    0.10
   0  -3  -1    0.65    0.10
   0   3   1    0.32    0.11
   0   3   1    0.52    0.09
   0   3   1    0.43    0.09
   0  -3   0    0.57    0.09
   0  -3   0    0.64    0.16
   0   3   0    0.38    0.16
   0   3   0    0.50    0.17
   0   3   0    0.76    0.11
   0  -3   1    0.63    0.09
   0  -3   1    0.43    0.08
   0  -3   1    0.58    0.14
   0   3  -1    0.52    0.12
   0   3  -1    0.48    0.11
   0  -3   2    0.17    0.07
   0  -3   2    0.17    0.18
   0  -3   2    0.12    0.12
   0   3  -2    0.26    0.15
   0   3  -2    0.23    0.08
   0   3  -2    0.09    0.16
   0   3  -2    0.20    0.14
   0  -3   3    0.11    0.24
   0   3  -3    0.25    0.25
   0  -3   4    0.71    0.31
   0   3  -4    0.37    0.30
   0  -3   5    0.28    0.34
   0  -3   5    0.47    0.30
   1  -3  -5  132.79    8.15
  -1   3   5  154.93    8.29
  -1   3   5  141.66    8.32
   1  -3  -4   27.02    1.62
   1  -3  -4   27.73    1.70
  -1   3   4   30.24    1.75
  -1   3   4   24.74    1.60
  -1   3   4   26.98    1.63
  -1   3   4   27.94    1.79
   1  -3  -3  342.04   20.66
   1  -3  -3  359.00   20.70
  -1   3   3  376.88   20.74
  -1   3   3  384.24   20.82
  -1   3   3  368.84   20.62
   1  -3  -2   34.04    2.02
   1  -3  -2   34.96    2.10
   1  -3  -2   36.06    2.04
  -1   3   2   33.17    1.99
  -1   3   1  649.86   36.54
   1  -3   0   34.70    2.22
   1  -3   0   42.85    2.26
   1  -3   1  634.30   35.69
   1  -3   2   39.17    2.25
   1  -3   2   35.90    2.34
   1  -3   2   41.52    2.31
   1  -3   2   36.40    2.25
   1  -3   2   39.50    2.27
  -1   3  -2   41.30    2.32
  -1   3  -2   42.38    2.32
  -1   3  -2   39.91    2.26
   1  -3   3  320.53   19.75
   1  -3   3  361.76   19.84
   1  -3   3  333.99   19.88
   1  -3   3  369.52   19.74
   1  -3   3  390.11   19.76
  -1   3  -3  328.49   19.90
   1  -3   4   26.97    1.78
   1  -3   4   28.97    1.83
  -1   3  -4   25.41    1.79
   1  -3   5  140.01    8.15
   1  -3   5  135.59    8.12
  -1   3  -5  145.63    8.23
  -2   3   5   58.29    3.73
  -2   3   5   62.95    3.67
   2  -3  -4   88.30    5.24
   2  -3  -4   92.02    5.16
  -2   3   4   85.98    5.16
  -2   3   4   94.53    5.29
  -2   3   4   91.74    5.32
  -2   3   4   91.47    5.16
   2  -3  -3  115.44    6.54
   2  -3  -3  102.02    6.52
  -2   3   3  120.18    6.56
  -2   3   3  112.87    6.47
  -2   3   3  120.97    6.60
   2  -3  -2  208.21   11.52
   2  -3  -2  193.79   11.58
   2  -3  -2  190.85   11.54
  -2   3   2  197.74   11.50
  -2   3   2  218.53   11.58
  -2   3   2  214.88   11.55
   2  -3  -1  189.48   10.16
   2  -3  -1  171.49   10.17
   2  -3  -1  190.80   10.17
   2  -3  -1  165.32   10.17
  -2   3   1  190.52   10.19
  -2   3   1  169.56   10.16
  -2   3   1  174.36   10.16
  -2   3   1  189.61   10.19
   2  -3   0  296.91   15.17
   2  -3   0  255.92   15.17
  -2   3   0  285.66   15.17
  -2   3   0  237.95   15.16
   2  -3   1  185.67   10.37
   2  -3   1  189.11   10.37
   2  -3   1  172.20   10.38
   2  -3   1  184.29   10.36
  -2   3  -1  190.72   10.37
  -2   3  -1  181.34   10.36
  -2   3  -1  181.65   10.38
  -2   3  -1  184.87   10.37
   2  -3   2  198.81   11.29
   2  -3   2  181.90   11.27
   2  -3   2  214.56   11.33
   2  -3   2  200.68   11.28
  -2   3  -2  191.31   11.33
  -2   3  -2  204.19   11.29
  -2   3  -2  205.97   11.33
  -2   3  -2  213.25   11.33
  -2   3  -2  190.25   11.28
   2  -3   3  115.77    6.35
   2  -3   3  115.06    6.25
   2  -3   3  105.09    6.37
   2  -3   3  117.98    6.27
   2  -3   3  101.15    6.26
  -2   3  -3  113.33    6.28
  -2   3  -3  104.27    6.37
   2  -3   4   89.12    5.12
   2  -3   4   84.66    5.13
   2  -3   4   87.39    4.97
   2  -3   4   90.90    4.99
  -2   3  -4   85.68    5.14
   2  -3   5   55.06    3.37
  -2   3  -5   56.32    3.39
  -3   3   5   58.22    3.88
  -3   3   5   61.23    3.63
   3  -3  -4   17.37    1.07
  -3   3   4   16.10    1.07
  -3   3   4   19.49    1.25
  -3   3   4   18.98    1.09
  -3   3   4   18.27    1.25
   3  -3  -3   67.73    4.00
   3  -3  -3   72.20    4.00
  -3   3   3   67.59    4.06
  -3   3   3   68.72    3.95
  -3   3   3   70.09    4.05
   3  -3  -2   67.51    4.15
   3  -3  -2   71.63    4.11
   3  -3  -2   73.18    4.19
  -3   3   2   81.08    4.19
  -3   3   2   68.06    4.11
   3  -3  -1   29.07    1.66
   3  -3  -1   25.58    1.67
   3  -3  -1   30.42    1.65
   3  -3  -1   26.45    1.66
  -3   3   1   28.57    1.68
  -3   3   1   29.81    1.65
  -3   3   1   29.38    1.67
   3  -3   0  131.15    7.31
  -3   3   0  110.20    7.29
  -3   3   0  137.62    7.31
  -3   3   0  137.50    7.29
   3  -3   1   30.66    1.65
   3  -3   1   28.71    1.66
   3  -3   1   29.22    1.67
   3  -3   1   27.15    1.66
  -3   3  -1   26.38    1.68
  -3   3  -1   28.25    1.66
  -3   3  -1   29.57    1.65
   3  -3   2   75.80    4.43
   3  -3   2   74.00    4.43
   3  -3   2   78.79    4.46
  -3   3  -2   78.51    4.43
  -3   3  -2   82.16    4.47
  -3   3  -2   84.14    4.46
  -3   3  -2   71.12    4.44
   3  -3   3   60.50    3.73
   3  -3   3   68.41    3.80
   3  -3   3   70.32    3.75
   3  -3   3   69.12    3.74
  -3   3  -3   64.34    3.79
  -3   3  -3   61.90    3.79
  -3   3  -3   61.45    3.74
   3  -3   4   15.30    0.99
   3  -3   4   15.45    0.97
   3  -3   4   16.29    1.10
  -3   3  -4   16.64    1.10
   3  -3   5   55.47    3.39
  -3   3  -5   56.48    3.35
  -4   3   5    1.49    0.53
  -4   3   5    1.06    0.38
   4  -3  -4    2.27    0.38
  -4   3   4    1.60    0.36
   4  -3  -3    1.81    0.28
   4  -3  -3    1.70    0.27
  -4   3   3    1.81    0.32
  -4   3   3    2.45    0.39
  -4   3   3    1.99    0.22
   4  -3  -2    3.53    0.29
   4  -3  -2    3.71    0.31
  -4   3   2    3.13    0.28
  -4   3   2    4.26    0.38
   4  -3  -1    1.64    0.28
   4  -3  -1    1.76    0.20
  -4   3   1    1.82    0.21
   4  -3   0    5.52    0.36
   4  -3   0    4.69    0.36
   4  -3   0    4.40    0.35
   4  -3   0    4.85    0.37
  -4   3   0    5.16    0.32
  -4   3   0    5.43    0.34
  -4   3   0    4.91    0.37
   4  -3   1    2.88    0.23
   4  -3   1    2.33    0.24
   4  -3   1    2.39    0.22
  -4   3  -1    2.87    0.24
  -4   3  -1    2.39    0.23
  -4   3  -1    2.40    0.20
  -4   3  -2    3.44    0.31
  -4   3  -2    4.23    0.35
  -4   3  -2    3.98    0.34
   4  -3   3    2.10    0.28
   4  -3   3    1.46    0.27
  -4   3  -3    1.59    0.26
   4  -3   4    1.78    0.30
   4  -3   4    2.23    0.39
   4  -3   4    2.01    0.29
  -4   3  -4    2.13    0.32
   4  -3   5    1.15    0.33
  -4   3  -5    1.31    0.28
  -5   3   5   15.10    1.18
  -5   3   5   14.91    1.16
   5  -3  -4   53.64    3.13
  -5   3   4   52.84    3.20
  -5   3   4   52.45    3.20
   5  -3  -3   51.83    2.78
   5  -3  -3   51.48    2.76
  -5   3   3   44.90    2.84
  -5   3   3   45.13    2.84
  -5   3   3   44.69    2.74
   5  -3  -2  212.79   11.53
   5  -3  -2  215.25   11.52
  -5   3   2  198.67   11.52
  -5   3   2  196.31   11.57
  -5   3   2  196.79   11.57
   5  -3  -1   60.61    3.59
   5  -3  -1   63.27    3.56
   5  -3  -1   68.95    3.58
  -5   3   1   60.14    3.57
  -5   3   1   60.09    3.57
  -5   3   1   61.10    3.59
   5  -3   0  407.23   22.34
   5  -3   0  404.64   22.33
   5  -3   0  386.91   22.33
  -5   3   0  386.79   22.33
   5  -3   1   68.26    3.90
   5  -3   1   72.86    3.93
   5  -3   1   69.29    3.88
   5  -3   1   74.88    3.93
  -5   3  -1   64.04    3.89
  -5   3  -1   61.15    3.88
   5  -3   2  196.44   11.24
   5  -3   2  200.11   11.23
   5  -3   2  197.24   11.23
  -5   3  -2  202.26   11.31
  -5   3  -2  191.87   11.22
  -5   3  -2  203.02   11.21
   5  -3   3   45.86    2.81
   5  -3   3   51.27    2.80
   5  -3   3   50.11    2.79
  -5   3  -3   43.88    2.76
   5  -3   4   54.54    3.05
   5  -3   4   52.54    3.13
   5  -3   4   55.66    3.07
  -5   3  -4   46.85    3.04
   5  -3   5   16.48    1.06
   5  -3   5   15.24    1.15
   6  -3  -4  109.22    6.69
  -6   3   4  119.10    6.78
  -6   3   4  122.32    6.80
   6  -3  -3  123.63    7.38
   6  -3  -3  127.17    7.41
  -6   3   3  134.10    7.48
  -6   3   3  130.22    7.37
  -6   3   3  135.87    7.50
   6  -3  -2  317.29   18.63
   6  -3  -2  318.51   18.61
  -6   3   2  339.01   18.67
  -6   3   2  331.03   18.68
  -6   3   2  345.70   18.73
   6  -3  -1  221.54   13.61
   6  -3  -1  231.95   13.61
  -6   3   1  255.24   13.65
  -6   3   1  244.75   13.62
  -6   3   1  251.89   13.61
   6  -3   0  532.82   28.97
   6  -3   0  522.98   28.97
   6  -3   0  514.28   28.96
  -6   3   0  487.05   28.95
   6  -3   1  232.52   13.52
   6  -3   1  232.67   13.52
   6  -3   1  230.52   13.50
   6  -3   1  244.78   13.47
  -6   3  -1  254.84   13.49
   6  -3   2  294.90   17.92
   6  -3   2  303.78   17.84
   6  -3   2  304.59   17.86
  -6   3  -2  327.67   17.82
  -6   3  -2  331.55   17.87
  -6   3  -2  335.02   17.84
   6  -3   3  125.44    7.05
   6  -3   3  117.67    7.06
   6  -3   3  124.99    7.06
  -6   3  -3  124.17    7.00
  -6   3  -3  124.79    7.00
   6  -3   4  115.59    6.33
   6  -3   4  107.88    6.36
   6  -3   4  111.10    6.31
  -6   3  -4  105.88    6.27
   7  -3  -4   31.15    1.85
  -7   3   4   30.26    1.93
  -7   3   4   29.05    1.95
   7  -3  -3   49.41    2.70
   7  -3  -3   49.31    2.74
  -7   3   3   43.03    2.81
  -7   3   3   44.41    2.78
   7  -3  -2   92.40    5.05
   7  -3  -2   94.36    5.03
  -7   3   2   82.02    5.02
  -7   3   2   87.21    5.06
  -7   3   2   84.03    5.09
   7  -3  -1   77.24    4.41
  -7   3   1   78.55    4.46
  -7   3   1   76.26    4.40
   7  -3   0  158.43    8.55
   7  -3   0  158.71    8.55
   7  -3   0  146.31    8.53
  -7   3   0  138.18    8.52
   7  -3   1   87.73    4.84
   7  -3   1   90.42    4.87
  -7   3  -1   76.00    4.81
   7  -3   2   82.16    4.83
   7  -3   2   88.01    4.88
   7  -3   2   89.82    4.89
   7  -3   2   87.64    4.83
  -7   3  -2   81.46    4.81
  -7   3  -2   83.88    4.84
  -7   3  -2   79.81    4.83
   7  -3   3   47.59    2.77
   7  -3   3   43.92    2.76
   7  -3   3   49.20    2.79
   7  -3   4   31.26    1.84
   7  -3   4   30.21    1.82
   7  -3   4   27.57    1.85
   8  -3  -4  112.84    6.83
  -8   3   4  123.16    6.93
  -8   3   4  122.21    6.96
   8  -3  -3  128.03    7.55
   8  -3  -3  132.13    7.52
  -8   3   3  129.38    7.51
  -8   3   3  140.34    7.61
   8  -3  -2  271.24   15.89
   8  -3  -2  271.94   15.90
  -8   3   2  298.37   15.92
  -8   3   2  283.74   15.96
   8  -3  -1  218.98   12.34
   8  -3  -1  211.71   12.35
  -8   3   1  215.57   12.36
  -8   3   1  225.69   12.30
   8  -3   0  409.42   22.86
   8  -3   0  391.80   22.84
   8  -3   0  405.08   22.87
  -8   3   0  413.42   22.83
   8  -3   1  220.73   12.19
   8  -3   1  208.31   12.22
   8  -3   1  210.07   12.22
  -8   3  -1  222.37   12.17
   8  -3   2  264.67   15.71
   8  -3   2  266.36   15.64
   8  -3   2  263.04   15.71
  -8   3  -2  295.54   15.65
  -8   3  -2  287.07   15.65
  -8   3  -2  287.03   15.63
   8  -3   3  127.96    7.21
   8  -3   3  128.18    7.20
   8  -3   3  120.60    7.17
   8  -3   4  106.93    6.65
   8  -3   4  125.13    6.93
   8  -3   4  114.96    6.64
   9  -3  -4   10.65    0.73
  -9   3   4    9.08    0.78
  -9   3   4    8.29    0.87
   9  -3  -3   11.31    0.78
   9  -3  -3   11.82    0.73
  -9   3   3    9.11    0.84
  -9   3   3   10.23    0.79
  -9   3   2   21.47    1.32
  -9   3   2   21.24    1.40
   9  -3  -1    4.72    0.36
   9  -3   0   35.84    2.04
   9  -3   0   34.62    2.04
  -9   3   0   31.09    2.00
   9  -3   1    4.27    0.45
   9  -3   1    4.10    0.41
   9  -3   1    4.10    0.46
   9  -3   2   25.85    1.48
   9  -3   2   24.66    1.58
   9  -3   2   24.40    1.59
   9  -3   3   11.35    0.84
   9  -3   3   11.12    0.84
   9  -3   3   10.41    0.81
   9  -3   4   10.41    0.83
   9  -3   4   11.17    0.85
   9  -3   4   11.35    0.88
  10  -3  -4    1.26    0.30
 -10   3   4    1.01    0.51
 -10   3   4    1.55    0.35
  10  -3  -3    1.39    0.31
 -10   3   3    1.91    0.34
 -10   3   3    2.06    0.38
  10  -3  -2    3.29    0.39
  10  -3  -2    3.44    0.42
 -10   3   2    3.99    0.48
 -10   3   2    4.46    0.36
  10  -3  -1    1.77    0.31
  10  -3  -1    2.05    0.34
  10  -3   0    5.83    0.55
 -10   3   0    6.54    0.56
  10  -3   1    2.63    0.35
  10  -3   1    1.92    0.34
  10  -3   1    2.51    0.41
  10  -3   2    3.54    0.48
  10  -3   2    3.73    0.48
  10  -3   3    1.36    0.25
  10  -3   3    1.36    0.32
  10  -3   3    1.31    0.32
  10  -3   4    0.61    0.32
  10  -3   4    1.11    0.30
  10  -3   4    0.87    0.32
  11  -3  -3  136.30    7.62
  11  -3  -3  136.58    7.66
 -11   3   3  131.46    7.65
 -11   3   3  129.13    7.73
  11  -3  -2    3.86    0.47
  11  -3  -2    3.72    0.43
 -11   3   2    4.23    0.35
 -11   3   2    3.81    0.70
  11  -3  -1  195.71   11.18
  11  -3  -1  197.80   11.17
 -11   3   1  195.25   11.18
  11  -3   0    2.68    0.41
  11  -3   0    2.38    0.42
 -11   3   0    3.03    0.34
  11  -3   1  191.73   11.42
  11  -3   1  223.52   11.40
  11  -3   1  191.38   11.42
 -11   3  -1  194.19   11.34
  11  -3   2    3.71    0.51
  11  -3   2    3.44    0.54
  11  -3   3  126.47    7.42
  11  -3   3  132.29    7.34
  11  -3   3  126.33    7.43
  12  -3  -3   20.50    1.21
 -12   3   3   17.20    1.20
 -12   3   3   17.70    1.33
  12  -3  -2   21.31    1.35
  12  -3  -2   21.35    1.32
 -12   3   2   18.84    1.37
 -12   3   2   19.85    1.24
  12  -3  -1   30.92    1.85
  12  -3  -1   31.13    1.87
 -12   3   1   26.70    1.84
  12  -3   0   21.87    1.49
  12  -3   0   21.99    1.49
 -12   3   0   24.52    1.45
  12  -3   1   35.01    2.35
  12  -3   1   32.40    2.10
  12  -3   2   19.15    1.32
  12  -3   2   18.42    1.33
  12  -3   3   18.91    1.32
  12  -3   3   17.72    1.40
  13  -3  -3  149.72    8.36
  13  -3  -3  149.67    8.31
 -13   3   3  142.12    8.30
 -13   3   3  138.97    8.79
  13  -3  -1  227.90   12.97
  13  -3  -1  228.60   12.95
 -13   3   1  225.57   12.96
  13  -3   0   29.66    1.92
  13  -3   0   30.28    1.92
  13  -3   1  220.05   12.88
  13  -3   1  222.58   12.88
 -13   3  -1  233.01   12.77
  13  -3   2   27.80    1.84
  13  -3   2   27.33    1.83
  13  -3   3  133.55    7.79
  13  -3   3  134.35    7.80
  14  -3  -2    2.06    0.42
  14  -3  -2    2.67    0.45
 -14   3   2    2.41    0.43
  14  -3  -1    1.08    0.34
  14  -3  -1    0.90    0.31
  14  -3   0    1.60    0.36
  14  -3   0    1.11    0.36
  14  -3   1    0.88    0.34
  14  -3   1    0.60    0.36
  14  -3   2    1.00    0.38
  14  -3   2    1.44    0.44
  15  -3  -2    9.25    0.79
  15  -3  -1   71.67    4.11
 -15   3   1   66.06    4.08
  15  -3   0    9.66    0.89
  15  -3   0   10.01    0.92
  15  -3   1   71.24    4.15
  15  -3   1   70.50    4.14
 -15   3  -1   63.49    3.94
  15  -3   2    8.32    0.92
  15  -3   2    8.41    0.89
  16  -3  -1   81.78    5.11
  16  -3  -1   81.93    5.14
 -16   3   1   95.81    5.13
  16  -3   0   95.40    5.70
  16  -3   0   97.45    5.73
  16  -3   1   76.66    4.76
  16  -3   1   80.68    4.77
  16   4   1    0.95    0.52
 -16  -4   0   48.61    3.08
  16   4   0   53.55    3.34
  16   4   0   56.27    3.18
  16   4   0   51.60    3.33
  16   4  -1    1.50    0.50
  15   4   2   76.90    4.93
  15   4   2   83.02    4.98
  15   4   1   72.83    4.34
  15   4   1   66.42    4.32
 -15  -4   0   91.29    5.26
  15   4   0   90.32    5.27
  15   4   0   94.46    5.34
  15   4   0   89.03    5.46
 -15  -4   1   74.05    4.16
  15   4  -1   66.69    4.23
  15   4  -1   71.50    4.11
  15   4  -1   69.39    4.26
 -15  -4   2   86.62    4.62
 -15  -4   2   75.54    4.67
  15   4  -2   74.57    4.69
  14   4   2   92.63    5.60
  14   4   2   89.31    5.35
  14   4   2   94.87    5.62
  14   4   1    2.35    0.37
  14   4   1    2.03    0.54
  14   4   1    1.87    0.71
 -14  -4   0  104.75    6.42
  14   4   0  111.55    6.60
  14   4   0  119.02    6.45
  14   4   0  112.51    6.61
  14   4   0  112.93    6.50
 -14  -4   1    1.54    0.33
  14   4  -1    2.22    0.36
  14   4  -1    2.37    0.48
 -14  -4   2   82.82    5.23
 -14  -4   2   92.31    5.20
  14   4  -2   90.12    5.24
  14   4  -2   90.36    5.21
  14   4  -2   90.08    5.27
  13   4   3   55.29    3.47
  13   4   3   55.70    3.48
  13   4   3   51.47    3.27
  13   4   2   36.01    2.36
  13   4   2   40.45    2.86
  13   4   2   40.96    2.60
  13   4   1   64.37    3.72
  13   4   1   65.16    3.92
  13   4   1   60.06    3.89
 -13  -4   0   35.31    2.20
  13   4   0   40.72    2.24
  13   4   0   37.92    2.27
  13   4   0   35.23    2.36
  13   4   0   34.14    2.74
  13   4  -1   64.90    3.86
  13   4  -1   63.51    3.79
  13   4  -1   65.38    3.87
 -13  -4   2   39.55    2.31
 -13  -4   2   36.84    2.35
  13   4  -2   36.91    2.33
  13   4  -2   37.37    2.31
 -13  -4   3   53.93    3.90
 -13  -4   3   61.83    3.50
  12   4   3   19.64    1.59
  12   4   3   20.61    1.55
  12   4   3   21.32    1.43
 -12  -4  -2  195.17   11.23
  12   4   2  192.30   11.14
  12   4   2  203.65   11.32
  12   4   2  189.81   11.31
  12   4   1   21.22    1.59
  12   4   1   23.53    1.42
  12   4   1   20.77    1.57
  12   4   1   21.54    1.33
 -12  -4   0  224.62   13.44
  12   4   0  231.02   13.57
  12   4   0  260.35   13.48
  12   4   0  228.29   13.57
  12   4   0  242.10   13.50
  12   4  -1   22.74    1.48
  12   4  -1   22.97    1.49
  12   4  -1   21.18    1.43
 -12  -4   2  186.14   11.03
 -12  -4   2  197.79   10.99
  12   4  -2  195.00   10.97
  12   4  -2  191.81   10.99
 -12  -4   3   29.40    1.90
 -12  -4   3   28.02    1.82
  11   4   3    4.30    0.69
  11   4   3    4.55    0.73
  11   4   3    5.45    0.61
  11   4   2    1.92    0.37
  11   4   2    1.51    0.42
  11   4   2    1.72    0.48
 -11  -4  -1   10.84    0.84
  11   4   1    9.96    0.69
  11   4   1   11.00    0.95
  11   4   1    9.30    0.94
  11   4   1   11.01    0.80
 -11  -4   0    1.00    0.22
  11   4   0    1.41    0.28
  11   4   0    1.27    0.36
  11   4   0    1.46    0.29
  11   4   0    1.56    0.29
  11   4   0    1.64    0.38
 -11  -4   1   12.03    0.84
 -11  -4   1   13.04    0.83
  11   4  -1   10.23    0.86
  11   4  -1   10.57    0.87
  11   4  -1   11.38    0.86
 -11  -4   2    0.98    0.23
 -11  -4   2    1.60    0.54
  11   4  -2    1.15    0.28
 -11  -4   3    5.69    0.52
 -11  -4   3    5.12    0.61
  11   4  -3    4.15    0.41
 -10  -4  -4   29.94    2.14
  10   4   4   33.06    2.21
  10   4   4   33.44    2.17
  10   4   4   36.68    2.22
  10   4   3    8.51    0.87
  10   4   3    8.66    0.79
  10   4   3    9.74    0.93
 -10  -4  -2   44.56    3.01
  10   4   2   53.28    3.10
  10   4   2   50.50    3.12
  10   4   2   51.08    2.99
  10   4   1   15.19    1.25
  10   4   1   18.22    1.04
  10   4   1   17.47    1.15
  10   4   1   16.72    1.27
 -10  -4   0   51.08    3.21
 -10  -4   0   49.84    3.16
  10   4   0   54.93    3.29
  10   4   0   55.27    3.34
  10   4   0   59.37    3.23
  10   4   0   57.15    3.29
 -10  -4   1   13.35    1.06
 -10  -4   1   12.76    0.96
  10   4  -1   15.78    1.01
  10   4  -1   15.32    1.01
 -10  -4   2   46.03    2.84
 -10  -4   2   46.04    2.89
  10   4  -2   49.93    2.83
  10   4  -2   50.14    2.82
 -10  -4   3    6.98    0.69
 -10  -4   3    6.55    0.73
 -10  -4   4   28.08    1.87
 -10  -4   4   27.65    1.82
   9   4   4  104.59    6.07
   9   4   4  101.43    6.07
  -9  -4  -3  121.99    6.53
   9   4   3  111.41    6.51
   9   4   3  111.18    6.54
   9   4   3  102.78    6.55
   9   4   2  189.55   10.44
   9   4   2  175.72   10.51
   9   4   1  152.95    9.25
   9   4   1  150.05    9.08
   9   4   1  142.40    8.91
   9   4   1  170.61    8.92
   9   4   1  176.01    9.01
   9   4   1  153.17    9.09
   9   4   0  226.91   13.44
   9   4   0  227.17   13.46
   9   4   0  235.04   13.40
   9   4   0  243.41   13.39
   9   4   0  248.47   13.41
  -9  -4   1  187.82    9.79
   9   4  -1  169.00    9.77
   9   4  -1  164.18    9.81
   9   4  -1  165.56    9.77
  -9  -4   2  206.45   11.07
  -9  -4   2  203.10   11.02
   9   4  -2  181.04   10.97
   9   4  -2  192.83   10.99
   9   4  -2  185.35   10.96
  -9  -4   3  113.11    6.64
  -9  -4   3  117.35    6.70
  -9  -4   4  110.15    6.48
  -9  -4   4  111.76    6.51
  -8  -4  -4   38.04    2.52
   8   4   4   42.50    2.56
   8   4   4   40.29    2.58
   8   4   4   42.19    2.59
   8   4   3   29.99    1.90
   8   4   3   27.87    1.87
   8   4   3   29.52    1.93
   8   4   2  100.02    5.93
   8   4   2  101.93    5.85
   8   4   2  101.15    5.91
   8   4   1   49.11    3.22
   8   4   1   56.18    3.32
   8   4   1   53.97    3.16
   8   4   1   58.75    3.34
   8   4   1   57.91    3.25
  -8  -4   0  121.07    7.70
   8   4   0  138.99    7.79
   8   4   0  121.80    7.76
   8   4   0  151.99    7.75
   8   4   0  140.73    7.88
   8   4   0  140.23    7.75
  -8  -4   2   86.48    5.20
  -8  -4   2   84.28    5.24
   8   4  -2   94.35    5.16
   8   4  -2   96.39    5.16
  -8  -4   3   21.10    1.37
  -8  -4   3   20.95    1.42
  -8  -4   4   35.72    2.24
  -8  -4   4   34.07    2.20
   7   4   4    3.79    0.58
   7   4   4    3.19    0.55
   7   4   4    2.46    0.44
  -7  -4  -3    4.18    0.53
   7   4   3    5.49    0.58
   7   4   3    4.67    0.61
   7   4   3    4.91    0.58
  -7  -4  -2   17.80    1.17
  -7  -4  -2   16.92    1.14
   7   4   2   15.83    1.17
  -7  -4  -1   13.54    0.95
  -7  -4  -1   13.84    0.95
  -7  -4  -1   13.94    0.90
   7   4   1   13.94    0.84
   7   4   1   14.16    1.01
   7   4   1   13.04    0.90
  -7  -4   0   33.06    1.79
  -7  -4   0   32.71    1.82
  -7  -4   0   32.17    1.81
   7   4   0   26.60    1.84
   7   4   0   30.86    1.81
   7   4   0   25.95    1.85
   7   4   0   27.61    1.79
   7   4   0   30.90    1.82
  -7  -4   1   14.73    0.98
  -7  -4   1   13.89    0.92
  -7  -4   1   14.77    0.96
   7   4  -1   14.67    0.98
   7   4  -1   15.36    0.97
   7   4  -1   16.10    1.01
  -7  -4   2   17.06    1.06
  -7  -4   2   17.69    1.12
   7   4  -2   15.07    0.99
   7   4  -2   16.02    0.99
   7   4  -2   16.39    1.01
  -7  -4   3    4.29    0.54
  -7  -4   3    6.17    0.51
  -7  -4   4    3.53    0.49
  -7  -4   4    3.69    0.54
   6   4   4   18.69    1.27
   6   4   4   17.66    1.32
   6   4   4   18.21    1.30
  -6  -4  -3   17.05    1.18
   6   4   3   18.15    1.23
  -6  -4  -2   26.25    1.71
  -6  -4  -2   25.60    1.70
   6   4   2   28.40    1.75
   6   4   2   29.56    1.90
   6   4   1   11.58    0.85
   6   4   1   14.36    0.96
   6   4   1   13.82    0.81
  -6  -4   0   37.22    2.41
  -6  -4   0   37.52    2.40
  -6  -4   0   43.07    2.39
   6   4   0   37.69    2.45
   6   4   0   45.81    2.44
   6   4   0   45.51    2.41
   6   4   0   38.51    2.44
   6   4   0   45.66    2.44
   6   4   0   38.03    2.42
  -6  -4   1   11.42    0.83
  -6  -4   1   12.05    0.82
   6   4  -1   13.82    0.84
   6   4  -1   13.31    0.86
  -6  -4   2   28.69    1.78
  -6  -4   2   26.53    1.82
   6   4  -2   30.07    1.71
   6   4  -2   32.14    1.73
   6   4  -2   30.28    1.72
  -6  -4   3   15.94    1.07
  -6  -4   3   15.72    1.11
  -6  -4   4   14.57    1.08
  -6  -4   4   14.30    1.05
  -5  -4  -4   47.08    2.80
   5   4   4   48.05    2.81
   5   4   4   45.06    2.82
   5   4   4   44.48    2.86
  -5  -4  -3  121.76    7.15
  -5  -4  -3  127.62    7.12
   5   4   3  123.67    7.16
   5   4   3  122.83    7.14
  -5  -4  -2   63.22    3.64
   5   4   2   61.36    3.65
  -5  -4  -1  241.18   14.53
  -5  -4  -1  267.19   14.57
  -5  -4  -1  247.11   14.55
   5   4   1  269.47   14.51
   5   4   1  258.77   14.68
   5   4   1  269.68   14.56
   5   4   1  247.76   14.59
   5   4   1  254.95   14.49
   5   4   0   58.87    3.49
   5   4   0   58.28    3.51
   5   4   0   63.49    3.48
   5   4   0   61.10    3.50
  -5  -4   1  240.31   13.97
  -5  -4   1  253.23   14.02
  -5  -4   1  228.83   13.98
  -5  -4   1  279.68   14.02
   5   4  -1  222.76   14.00
   5   4  -1  266.57   14.05
   5   4  -1  248.74   13.99
   5   4  -1  221.25   14.11
   5   4  -1  268.42   14.03
  -5  -4   2   67.03    3.81
  -5  -4   2   68.54    3.77
   5   4  -2   59.73    3.68
  -5  -4   3  121.59    6.92
  -5  -4   3  118.13    6.89
  -5  -4   4   42.83    2.62
  -5  -4   4   41.85    2.60
  -4  -4  -5   10.86    0.89
   4   4   5   10.61    0.89
   4   4   5   12.65    1.22
   4   4   5   12.04    0.93
  -4  -4  -4   42.86    2.54
  -4  -4  -4   41.70    2.63
   4   4   4   43.57    2.72
   4   4   4   44.02    2.63
   4   4   4   45.37    2.57
  -4  -4  -3   29.05    1.94
  -4  -4  -3   30.31    1.85
   4   4   3   33.81    1.88
   4   4   3   32.02    2.01
   4   4   3   33.75    1.98
  -4  -4  -2   88.79    4.98
  -4  -4  -2   89.33    4.88
  -4  -4  -2   77.81    4.96
   4   4   2   80.69    4.99
   4   4   2   89.23    4.89
   4   4   2   90.41    4.99
  -4  -4  -1   79.60    5.03
  -4  -4  -1   85.69    4.97
  -4  -4  -1   84.52    5.09
  -4  -4  -1   84.07    5.04
   4   4   1   94.72    4.99
   4   4   1   94.62    5.05
   4   4   1   90.62    4.97
  -4  -4   0  102.88    6.61
  -4  -4   0  111.63    6.65
   4   4   0  112.39    6.64
   4   4   0  128.29    6.61
   4   4   0  127.90    6.62
   4   4   0  113.92    6.62
  -4  -4   1   85.13    5.09
  -4  -4   1   91.49    5.12
  -4  -4   1   84.11    5.13
   4   4  -1   97.81    5.17
   4   4  -1   94.31    5.13
   4   4  -1   89.18    5.09
   4   4  -1   77.52    5.14
   4   4  -1   96.53    5.12
  -4  -4   2   81.60    5.05
  -4  -4   2   93.44    5.08
  -4  -4   3   27.89    1.77
  -4  -4   3   27.94    1.73
  -4  -4   4   41.30    2.50
  -4  -4   4   39.02    2.46
  -4  -4   5    9.84    0.88
  -4  -4   5   10.86    0.96
  -3  -4  -5    1.29    0.33
   3   4   5    1.22    0.34
   3   4   5    1.13    0.39
   3   4   5    1.18    0.30
  -3  -4  -4    1.62    0.33
   3   4   4    1.85    0.29
   3   4   4    1.62    0.40
   3   4   4    1.79    0.33
  -3  -4  -3    2.24    0.39
  -3  -4  -3    2.34    0.25
  -3  -4  -3    2.77    0.37
   3   4   3    1.91    0.30
   3   4   3    1.79    0.32
   3   4   3    2.03    0.39
  -3  -4  -2    5.26    0.46
  -3  -4  -2    4.47    0.32
   3   4   2    4.07    0.45
  -3  -4  -1    2.04    0.30
  -3  -4  -1    2.26    0.24
  -3  -4  -1    2.76    0.29
  -3  -4  -1    2.09    0.18
   3   4   1    2.12    0.22
   3   4   1    2.43    0.28
  -3  -4   0    4.45    0.37
  -3  -4   0    4.54    0.37
  -3  -4   0    4.96    0.39
  -3  -4   0    4.86    0.35
   3   4   0    4.47    0.39
   3   4   0    3.98    0.34
   3   4   0    4.36    0.36
   3   4   0    4.61    0.42
   3   4   0    5.11    0.38
  -3  -4   1    2.22    0.27
   3   4  -1    1.64    0.26
   3   4  -1    1.51    0.18
   3   4  -1    1.62    0.30
   3   4  -1    1.83    0.17
  -3  -4   2    4.02    0.36
  -3  -4   2    3.43    0.41
  -3  -4   3    2.38    0.34
  -3  -4   3    3.06    0.43
  -3  -4   4    1.79    0.33
  -3  -4   5    1.69    0.43
  -3  -4   5    1.25    0.35
   3   4  -5    1.17    0.43
   2   4   5   13.61    0.92
   2   4   5   13.69    0.98
   2   4   5   14.08    1.42
   2   4   5   11.69    0.98
  -2  -4  -4  232.15   12.89
  -2  -4  -4  217.46   12.92
   2   4   4  232.99   12.90
   2   4   4  234.87   12.91
   2   4   4  217.93   13.00
  -2  -4  -3    7.82    0.58
   2   4   3    9.39    0.62
   2   4   3    6.76    0.75
  -2  -4  -2  426.52   25.05
  -2  -4  -2  408.64   25.06
  -2  -4  -2  429.24   25.00
   2   4   2  467.81   25.00
   2   4   2  465.01   25.06
   2   4   2  466.72   25.07
  -2  -4  -1   22.41    1.47
  -2  -4  -1   25.86    1.45
   2   4   1   25.20    1.50
   2   4   1   25.29    1.46
   2   4   1   25.60    1.51
  -2  -4   0  527.89   31.41
  -2  -4   0  617.34   31.45
   2   4   0  569.70   31.43
   2   4   0  516.56   31.42
  -2  -4   1   24.11    1.57
  -2  -4   1   25.76    1.54
  -2  -4   1   26.15    1.54
   2   4  -1   27.36    1.53
   2   4  -1   26.58    1.58
   2   4  -1   29.28    1.62
   2   4  -1   27.12    1.53
  -2  -4   2  476.44   25.57
  -2  -4   2  438.53   25.61
   2   4  -2  445.06   25.64
  -2  -4   3    9.64    0.71
  -2  -4   3    9.69    0.79
  -2  -4   4  203.16   12.41
  -2  -4   4  224.01   12.48
   2   4  -4  226.16   12.56
  -2  -4   5   11.69    1.22
  -2  -4   5   15.78    1.16
   2   4  -5   13.88    1.22
  -1  -4  -5   73.91    4.25
   1   4   5   71.72    4.60
   1   4   5   70.16    4.20
   1   4   5   75.22    4.33
  -1  -4  -4  185.92   10.12
  -1  -4  -4  166.45   10.15
   1   4   4  173.21   10.23
   1   4   4  184.71   10.16
   1   4   4  179.04   10.12
  -1  -4  -3   68.19    4.00
  -1  -4  -3   61.93    4.03
  -1  -4  -3   73.10    4.05
   1   4   3   69.68    4.07
   1   4   3   71.91    4.00
  -1  -4  -2  398.47   24.21
  -1  -4  -2  422.82   24.18
  -1  -4  -2  413.97   24.22
   1   4   2  421.97   24.19
   1   4   2  462.03   24.24
   1   4   2  455.88   24.18
  -1  -4  -1   16.55    1.01
  -1  -4  -1   15.39    1.02
   1   4   1   18.86    1.03
   1   4   0  547.23   30.82
  -1  -4   1   15.60    0.85
   1   4  -1   14.05    0.84
   1   4  -1   13.83    0.85
   1   4  -1   14.52    0.93
  -1  -4   2  447.89   25.60
  -1  -4   2  478.12   25.55
  -1  -4   2  472.05   25.47
   1   4  -2  453.10   25.47
   1   4  -2  413.76   25.60
  -1  -4   3   64.74    3.78
  -1  -4   3   69.45    3.86
   1   4  -3   59.87    3.87
  -1  -4   4  180.22    9.85
  -1  -4   4  161.86    9.77
   1   4  -4  169.79    9.89
  -1  -4   5   69.89    4.63
  -1  -4   5   79.44    4.53
   1   4  -5   74.91    4.58
   0   4   5    4.55    0.47
   0   4   5    5.09    0.68
   0   4   5    6.14    0.92
   0  -4  -4  100.09    6.06
   0   4   4  106.75    6.14
   0   4   4  112.43    6.08
   0   4   4  100.14    6.09
   0  -4  -3   12.19    0.88
   0   4   3   13.82    0.96
   0   4   3   10.90    0.94
   0   4   3   14.06    0.88
   0  -4  -2  199.89   11.05
   0  -4  -2  184.16   11.10
   0  -4  -2  194.13   11.05
   0   4   2  198.01   11.08
   0   4   2  198.41   11.03
   0  -4  -1   20.35    1.21
   0  -4  -1   22.48    1.20
   0  -4  -1   17.65    1.19
   0  -4  -1   19.92    1.19
   0  -4   0  248.92   14.19
   0  -4   0  258.33   14.13
   0   4   0  259.68   14.12
   0   4   0  235.95   14.12
   0  -4   1   19.44    1.18
   0  -4   1   20.11    1.24
   0  -4   1   19.88    1.19
   0  -4   1   23.15    1.22
   0   4  -1   21.01    1.18
   0   4  -1   19.86    1.25
   0   4  -1   19.99    1.24
   0   4  -1   19.82    1.19
   0  -4   2  202.84   11.21
   0  -4   2  211.27   11.16
   0  -4   2  201.32   11.26
   0   4  -2  195.86   11.27
   0   4  -2  192.90   11.14
   0   4  -2  193.90   11.15
   0   4  -2  187.03   11.23
   0  -4   3   12.09    0.87
   0  -4   3   12.25    0.76
   0  -4   3   13.69    0.99
   0   4  -3   13.70    0.79
   0   4  -3   11.98    0.98
   0  -4   4  113.78    6.47
   0  -4   4  101.55    6.39
   0   4  -4  116.43    6.52
   0  -4   5    4.38    0.58
   0  -4   5    4.28    0.65
   0   4  -5    5.43    0.70
   1  -4  -5   73.41    4.35
  -1   4   5   77.16    4.47
  -1   4   5   74.14    4.79
   1  -4  -4  174.88   10.19
   1  -4  -4  177.46   10.11
  -1   4   4  183.08   10.20
  -1   4   4  182.81   10.13
  -1   4   4  172.61   10.24
   1  -4  -3   69.63    3.99
   1  -4  -3   65.49    3.98
  -1   4   3   71.21    3.99
  -1   4   3   71.66    4.05
  -1   4   3   64.46    3.92
   1  -4  -2  438.67   24.74
   1  -4  -2  448.56   24.75
   1  -4  -2  406.91   24.74
  -1   4   2  469.27   24.80
  -1   4   2  461.81   24.76
  -1   4   2  409.89   24.72
   1  -4  -1   15.58    0.92
   1  -4  -1   15.12    0.91
   1  -4  -1   15.07    0.90
  -1   4   1   14.07    0.89
   1  -4   0  567.87   31.99
   1  -4   1   15.09    0.97
   1  -4   1   15.02    0.97
   1  -4   1   16.24    1.01
   1  -4   1   17.14    0.99
  -1   4  -1   16.56    1.02
  -1   4  -1   16.64    1.01
  -1   4  -1   16.78    0.98
  -1   4  -1   18.49    1.00
   1  -4   2  475.10   25.10
   1  -4   2  445.22   25.04
   1  -4   2  446.72   25.06
   1  -4   2  420.35   25.03
  -1   4  -2  431.98   25.12
  -1   4  -2  435.80   25.12
  -1   4  -2  458.11   25.05
  -1   4  -2  448.45   25.05
   1  -4   3   66.86    3.63
   1  -4   3   61.92    3.62
   1  -4   3   64.00    3.79
   1  -4   3   68.69    3.73
  -1   4  -3   56.72    3.77
  -1   4  -3   63.62    3.64
   1  -4   4  169.58    9.48
   1  -4   4  165.38    9.47
  -1   4  -4  157.58    9.48
   1  -4   5   65.03    3.91
  -1   4  -5   65.32    3.97
   2  -4  -5   15.16    1.04
  -2   4   5   16.19    1.18
  -2   4   5   13.61    1.38
   2  -4  -4  221.58   12.55
   2  -4  -4  219.15   12.64
  -2   4   4  220.35   12.64
  -2   4   4  226.98   12.56
  -2   4   4  220.37   12.69
   2  -4  -3    5.82    0.51
   2  -4  -3    6.56    0.54
  -2   4   3    5.88    0.44
   2  -4  -2  410.96   25.96
   2  -4  -2  489.62   25.93
   2  -4  -2  483.67   25.92
  -2   4   2  464.86   25.98
  -2   4   2  478.33   25.96
  -2   4   2  434.38   25.91
   2  -4  -1   24.25    1.54
   2  -4  -1   24.50    1.55
   2  -4  -1   29.44    1.53
  -2   4   1   28.86    1.56
  -2   4   1   25.05    1.55
  -2   4   1   24.96    1.52
   2  -4   0  423.38   23.87
   2  -4   1   26.26    1.52
   2  -4   1   23.44    1.52
   2  -4   1   28.48    1.52
   2  -4   1   28.81    1.52
  -2   4  -1   25.79    1.52
  -2   4  -1   23.80    1.50
  -2   4  -1   27.02    1.53
  -2   4  -1   24.13    1.51
   2  -4   2  481.83   25.27
   2  -4   2  427.43   25.21
   2  -4   2  456.22   25.22
   2  -4   2  462.01   25.24
  -2   4  -2  441.42   25.29
  -2   4  -2  443.27   25.29
  -2   4  -2  430.81   25.27
  -2   4  -2  434.56   25.22
  -2   4  -2  455.92   25.23
   2  -4   3    8.62    0.52
   2  -4   3    7.79    0.54
   2  -4   3    7.96    0.53
   2  -4   3    8.81    0.63
   2  -4   3    7.21    0.53
  -2   4  -3    8.36    0.59
  -2   4  -3    7.65    0.68
   2  -4   4  212.71   11.75
  -2   4  -4  203.32   11.91
   2  -4   5   13.31    1.02
  -2   4  -5   12.97    1.12
  -3   4   5    1.13    0.40
  -3   4   5    1.07    0.44
   3  -4  -4    1.64    0.35
   3  -4  -4    1.76    0.25
  -3   4   4    2.09    0.39
  -3   4   4    2.14    0.37
  -3   4   4    1.46    0.21
   3  -4  -3    1.31    0.24
   3  -4  -3    1.46    0.25
  -3   4   3    1.76    0.33
  -3   4   3    1.82    0.23
  -3   4   3    2.21    0.37
   3  -4  -2    3.67    0.32
  -3   4   2    4.09    0.39
  -3   4   2    3.93    0.41
   3  -4  -1    2.96    0.34
  -3   4   1    3.33    0.30
  -3   4   1    3.21    0.26
   3  -4   0    4.85    0.35
   3  -4   0    3.94    0.36
   3  -4   0    4.44    0.32
   3  -4   0    4.54    0.32
  -3   4   0    4.16    0.33
  -3   4   0    4.38    0.32
   3  -4   1    2.19    0.23
   3  -4   1    2.28    0.23
   3  -4   1    2.31    0.22
   3  -4   1    2.21    0.22
  -3   4  -1    2.52    0.23
  -3   4  -1    2.67    0.21
   3  -4   2    3.54    0.33
   3  -4   2    3.74    0.31
  -3   4  -2    4.47    0.50
  -3   4  -2    3.48    0.33
  -3   4  -2    3.83    0.34
  -3   4  -2    3.46    0.31
   3  -4   3    1.79    0.31
   3  -4   3    1.76    0.23
   3  -4   3    1.96    0.23
  -3   4  -3    1.82    0.32
  -3   4  -3    1.96    0.29
   3  -4   4    1.66    0.23
   3  -4   4    1.52    0.42
   3  -4   4    1.94    0.27
   3  -4   5    1.88    0.40
  -3   4  -5    2.54    0.43
  -4   4   5   10.59    0.94
  -4   4   5   10.17    0.93
   4  -4  -4   44.29    2.58
   4  -4  -4   39.73    2.49
  -4   4   4   42.58    2.70
  -4   4   4   42.32    2.63
  -4   4   4   43.98    2.48
   4  -4  -3   35.41    1.94
   4  -4  -3   35.17    1.95
  -4   4   3   29.45    2.00
  -4   4   3   30.37    1.90
  -4   4   3   32.10    2.00
   4  -4  -2   96.55    5.29
   4  -4  -2   98.02    5.27
  -4   4   2   90.13    5.32
  -4   4   2   86.34    5.35
  -4   4   2   91.55    5.33
   4  -4  -1   97.76    5.11
   4  -4  -1   85.63    5.13
   4  -4  -1  100.42    5.11
   4  -4  -1   79.67    5.10
  -4   4   1   88.37    5.11
  -4   4   1   86.48    5.11
  -4   4   1   89.53    5.13
   4  -4   0  114.00    6.12
   4  -4   0  110.90    6.12
  -4   4   0  110.04    6.13
  -4   4   0   99.79    6.15
  -4   4   0  103.96    6.09
   4  -4   1   93.49    5.21
   4  -4   1   87.60    5.21
   4  -4   1   99.11    5.23
   4  -4   1   95.62    5.22
  -4   4  -1   86.74    5.19
  -4   4  -1   82.39    5.21
  -4   4  -1   96.58    5.22
   4  -4   2   88.68    4.99
   4  -4   2   87.99    4.99
   4  -4   2   91.45    5.00
  -4   4  -2   79.92    5.01
  -4   4  -2   87.90    5.10
  -4   4  -2   90.49    4.99
  -4   4  -2   84.93    5.00
   4  -4   3   32.36    1.87
   4  -4   3   30.43    1.92
   4  -4   3   34.09    1.89
  -4   4  -3   29.64    1.89
   4  -4   4   43.78    2.41
   4  -4   4   40.04    2.51
   4  -4   4   42.02    2.38
  -4   4  -4   37.23    2.43
   4  -4   5    9.76    0.84
  -4   4  -5    9.96    0.77
   5  -4  -4   42.48    2.59
   5  -4  -4   45.30    2.66
  -5   4   4   44.93    2.73
  -5   4   4   44.57    2.73
   5  -4  -3  121.59    7.02
   5  -4  -3  123.59    7.00
  -5   4   3  126.26    7.09
  -5   4   3  126.29    7.10
  -5   4   3  117.82    6.99
   5  -4  -2   62.02    3.73
   5  -4  -2   63.65    3.75
  -5   4   2   67.56    3.79
  -5   4   2   69.08    3.80
  -5   4   2   63.28    3.73
   5  -4  -1  259.54   14.26
   5  -4  -1  228.23   14.24
   5  -4  -1  229.60   14.29
   5  -4  -1  262.24   14.25
  -5   4   1  269.97   14.29
  -5   4   1  257.23   14.26
  -5   4   1  260.89   14.26
   5  -4   0   65.58    4.07
   5  -4   0   67.96    4.06
   5  -4   0   65.79    4.06
  -5   4   0   76.08    4.02
  -5   4   0   79.42    4.08
  -5   4   0   70.47    4.06
   5  -4   1  260.97   14.82
   5  -4   1  262.97   14.81
   5  -4   1  277.49   14.79
   5  -4   1  255.56   14.80
  -5   4  -1  247.11   14.77
  -5   4  -1  269.49   14.80
   5  -4   2   62.20    3.62
   5  -4   2   61.23    3.61
   5  -4   2   62.92    3.60
  -5   4  -2   63.18    3.59
  -5   4  -2   60.79    3.62
  -5   4  -2   64.79    3.61
   5  -4   3  119.53    6.75
   5  -4   3  124.43    6.77
   5  -4   3  119.15    6.78
  -5   4  -3  112.63    6.74
  -5   4  -3  116.12    6.76
   5  -4   4   43.51    2.49
   5  -4   4   42.07    2.58
   5  -4   4   44.75    2.51
  -5   4  -4   39.29    2.50
   6  -4  -4   16.45    1.06
   6  -4  -4   16.06    1.00
  -6   4   4   15.70    1.12
  -6   4   4   13.54    1.12
   6  -4  -3   19.50    1.11
   6  -4  -3   19.58    1.14
  -6   4   3   17.39    1.22
  -6   4   3   16.12    1.18
  -6   4   3   16.14    1.09
   6  -4  -2   32.20    1.76
  -6   4   2   28.45    1.79
  -6   4   2   28.04    1.74
  -6   4   2   28.24    1.77
   6  -4  -1   12.62    0.76
  -6   4   1   11.59    0.77
  -6   4   1   12.25    0.82
   6  -4   0   46.46    2.59
   6  -4   0   48.11    2.59
   6  -4   0   42.52    2.58
  -6   4   0   42.51    2.66
  -6   4   0   41.72    2.58
   6  -4   1   15.34    0.90
   6  -4   1   15.01    0.90
   6  -4   1   13.36    0.87
   6  -4   1   13.29    0.88
  -6   4  -1   12.83    0.82
  -6   4  -1   13.30    0.86
   6  -4   2   27.97    1.78
   6  -4   2   31.32    1.80
   6  -4   2   29.86    1.77
   6  -4   2   30.33    1.80
  -6   4  -2   29.23    1.86
  -6   4  -2   30.42    1.76
   6  -4   3   16.69    1.12
   6  -4   3   18.78    1.14
   6  -4   3   18.51    1.12
  -6   4  -3   16.17    1.08
   6  -4   4   16.94    1.05
   6  -4   4   14.37    1.07
   6  -4   4   16.83    1.03
  -6   4  -4   14.24    0.99
   7  -4  -4    2.74    0.42
  -7   4   4    3.52    0.48
  -7   4   4    3.17    0.54
   7  -4  -3    4.83    0.46
   7  -4  -3    5.55    0.42
  -7   4   3    4.53    0.55
  -7   4   3    4.81    0.49
  -7   4   3    4.98    0.50
   7  -4  -2   15.30    1.01
   7  -4  -2   15.62    1.03
  -7   4   2   17.41    1.05
  -7   4   2   16.22    1.09
   7  -4  -1   13.67    0.91
   7  -4  -1   16.36    0.97
  -7   4   1   15.22    0.98
  -7   4   1   14.70    0.92
   7  -4   0   31.25    1.88
   7  -4   0   31.04    1.88
   7  -4   0   28.71    1.88
  -7   4   0   34.88    1.88
   7  -4   1   16.49    1.05
   7  -4   1   15.27    1.06
   7  -4   1   16.01    1.05
  -7   4  -1   17.28    1.01
   7  -4   2   15.60    1.06
   7  -4   2   15.13    1.06
   7  -4   2   15.22    1.00
  -7   4  -2   17.94    1.02
  -7   4  -2   17.19    1.01
  -7   4  -2   16.53    1.03
   7  -4   3    4.75    0.47
   7  -4   3    5.12    0.49
   7  -4   3    6.09    0.52
  -7   4  -3    5.46    0.42
   7  -4   4    3.13    0.41
   7  -4   4    3.23    0.44
   7  -4   4    2.62    0.42
  -7   4  -4    3.42    0.33
   8  -4  -4   39.55    2.29
  -8   4   4   37.20    2.35
  -8   4   4   36.21    2.39
   8  -4  -3   26.29    1.51
   8  -4  -3   27.03    1.47
  -8   4   3   20.85    1.51
  -8   4   3   21.65    1.57
   8  -4  -2   99.70    5.32
  -8   4   2   86.51    5.34
  -8   4   2   90.86    5.31
   8  -4  -1   48.08    2.68
  -8   4   1   44.81    2.75
   8  -4   0  144.03    7.91
   8  -4   0  145.71    7.91
  -8   4   0  126.06    7.88
   8  -4   1   55.21    3.25
   8  -4   1   55.12    3.28
   8  -4   1   57.69    3.29
   8  -4   2   87.19    5.16
   8  -4   2   93.62    5.14
   8  -4   2   95.43    5.22
   8  -4   2   91.58    5.21
  -8   4  -2   88.82    5.15
  -8   4  -2   84.61    5.13
   8  -4   3   25.40    1.47
   8  -4   3   23.70    1.43
  -8   4  -3   20.01    1.36
   8  -4   4   37.30    2.40
   8  -4   4   42.02    2.44
   8  -4   4   38.77    2.38
  -9   4   4  110.93    6.47
  -9   4   4  109.14    6.40
   9  -4  -3  110.87    6.53
   9  -4  -3  105.81    6.59
  -9   4   3  122.81    6.60
  -9   4   3  117.58    6.65
   9  -4  -2  189.24   11.24
   9  -4  -2  179.74   11.26
  -9   4   2  207.40   11.33
  -9   4   2  217.02   11.26
   9  -4  -1  169.09    9.58
   9  -4  -1  166.41    9.59
   9  -4  -1  152.13    9.52
  -9   4   1  180.90    9.51
  -9   4   1  173.68    9.61
   9  -4   0  245.09   14.30
   9  -4   0  246.82   14.30
  -9   4   0  264.81   14.30
   9  -4   1  167.04    9.86
   9  -4   1  167.82    9.82
   9  -4   1  173.61    9.79
  -9   4  -1  180.22    9.77
   9  -4   2  178.97   10.77
   9  -4   2  185.46   10.69
   9  -4   2  179.21   10.77
  -9   4  -2  203.72   10.71
  -9   4  -2  197.29   10.68
   9  -4   3  102.83    6.14
   9  -4   3  111.84    6.14
   9  -4   3  103.99    6.16
   9  -4   4   97.56    5.59
   9  -4   4   97.68    5.58
   9  -4   4   92.88    5.58
  10  -4  -4   31.48    1.88
 -10   4   4   29.06    1.91
 -10   4   4   29.21    2.01
  10  -4  -3    8.62    0.62
  10  -4  -3    8.74    0.67
 -10   4   3    6.65    0.63
  10  -4  -2   53.47    2.95
  10  -4  -2   53.61    2.93
 -10   4   2   45.40    2.98
 -10   4   2   46.26    2.89
  10  -4  -1   17.04    1.13
  10  -4  -1   16.13    1.09
  10  -4   0   55.77    3.19
  10  -4   0   56.71    3.20
 -10   4   0   49.55    3.15
  10  -4   1   18.30    1.16
  10  -4   1   16.13    1.16
  10  -4   2   46.96    2.67
  10  -4   2   47.07    2.77
  10  -4   2   48.48    2.78
 -10   4  -2   40.80    2.66
 -10   4  -2   46.04    2.65
  10  -4   3    7.80    0.63
  10  -4   3    8.15    0.72
  10  -4   3    8.54    0.74
  10  -4   4   30.79    1.96
  10  -4   4   29.86    1.96
  10  -4   4   32.37    1.99
  11  -4  -3    5.02    0.54
  11  -4  -3    4.86    0.49
 -11   4   3    5.57    0.51
 -11   4   3    4.84    0.62
  11  -4  -2    1.34    0.29
  11  -4  -2    1.37    0.26
 -11   4   2    1.19    0.20
 -11   4   2    0.79    0.29
  11  -4  -1   11.71    0.84
  11  -4  -1   11.11    0.81
 -11   4   1   10.73    0.82
  11  -4   0    1.50    0.31
 -11   4   0    1.18    0.23
  11  -4   1   10.87    0.87
  11  -4   1   10.53    0.87
 -11   4  -1   12.32    0.78
  11  -4   2    1.25    0.33
  11  -4   2    1.19    0.32
 -11   4  -2    1.01    0.18
  11  -4   3    4.59    0.57
  11  -4   3    4.47    0.58
  11  -4   3    4.04    0.43
  12  -4  -3   21.81    1.60
  12  -4  -3   22.43    1.56
 -12   4   3   28.22    1.59
 -12   4   3   28.09    1.73
  12  -4  -2  205.46   11.16
  12  -4  -2  205.39   11.13
 -12   4   2  184.06   11.05
 -12   4   2  186.68   11.19
  12  -4  -1   24.03    1.54
  12  -4  -1   23.28    1.52
  12  -4   0  227.06   12.81
  12  -4   0  230.95   12.82
 -12   4   0  216.31   12.76
  12  -4   1   24.10    1.63
  12  -4   1   25.41    1.63
  12  -4   2  180.54   10.35
  12  -4   2  179.80   10.35
  12  -4   3   20.58    1.45
  13  -4  -3   58.86    3.60
  13  -4  -3   58.76    3.56
 -13   4   3   61.14    3.54
 -13   4   3   62.64    3.70
  13  -4  -2   38.74    2.31
  13  -4  -2   36.63    2.27
 -13   4   2   37.25    2.34
 -13   4   2   36.27    2.17
  13  -4  -1   68.04    4.23
  13  -4  -1   68.30    4.35
 -13   4   1   78.90    4.32
  13  -4   0   36.20    2.28
  13  -4   0   36.02    2.29
 -13   4   0   37.58    2.23
  13  -4   1   63.15    3.84
  13  -4   1   64.97    3.85
  13  -4   2   36.01    2.25
  13  -4   2   33.65    2.39
  13  -4   3   51.17    3.12
  13  -4   3   49.28    3.38
  14  -4  -2   93.94    5.33
  14  -4  -2   94.77    5.29
 -14   4   2   83.59    5.33
  14  -4  -1    2.72    0.42
  14  -4  -1    2.37    0.43
 -14   4   1    1.63    0.35
  14  -4   0  109.46    6.41
  14  -4   0  108.78    6.39
 -14   4   0  110.81    6.35
  14  -4   1    2.17    0.44
 -14   4  -1    1.50    0.27
  14  -4   2   85.94    5.08
  14  -4   2   84.03    5.07
  15  -4  -2   83.59    4.82
  15  -4  -2   80.39    4.77
 -15   4   2   79.97    4.86
  15  -4  -1   70.76    4.35
  15  -4  -1   71.06    4.33
 -15   4   1   77.30    4.35
  15  -4   0   90.93    5.40
  15  -4   0   89.48    5.38
 -15   4   0   93.43    5.33
  15  -4   1   67.92    4.31
  15  -4   1   67.84    4.32
 -15   4  -1   78.29    4.17
  15  -4   2   75.10    4.52
  15  -4   2   73.61    4.50
  16  -4  -1    1.57    0.44
  16  -4   0   50.28    3.41
  16  -4   0   52.17    3.12
 -16   4   0   46.79    2.99
  16  -4   1    1.07    0.44
  16   5   0    2.27    0.58
  15   5   1   51.78    3.23
  15   5   1   47.59    3.24
  15   5   0   11.20    1.10
  15   5   0    9.22    1.00
  15   5   0   10.29    0.81
  15   5   0   10.29    0.80
 -15  -5   1   49.09    2.76
  15   5  -1   41.48    2.80
  15   5  -1   43.80    2.84
  15   5  -1   46.48    2.71
  15   5  -1   43.76    2.83
  14   5   2    9.05    0.80
  14   5   2    8.29    1.02
  14   5   1    1.92    0.40
  14   5   1    2.04    0.54
  14   5   1    2.13    0.59
  14   5   0    9.07    0.94
  14   5   0    9.93    0.76
  14   5   0    9.76    0.95
 -14  -5   1    2.88    0.50
  14   5  -1    2.40    0.47
  14   5  -1    2.45    0.46
  14   5  -1    2.74    0.41
  14   5  -1    2.08    0.47
 -14  -5   2   10.00    0.80
  14   5  -2    7.94    0.78
  14   5  -2    7.96    0.83
  14   5  -2    7.82    0.80
  13   5   3    2.92    0.66
 -13  -5  -2   48.14    2.85
  13   5   2   47.12    2.97
  13   5   2   41.20    2.75
  13   5   2   44.31    2.93
  13   5   1    5.59    0.78
  13   5   1    4.26    0.56
  13   5   1    5.03    0.77
 -13  -5   0   43.57    2.47
  13   5   0   43.77    2.52
  13   5   0   40.66    2.63
  13   5   0   42.32    2.53
  13   5   0   36.97    2.63
  13   5  -1    4.26    0.60
  13   5  -1    4.52    0.64
  13   5  -1    4.39    0.58
  13   5  -1    5.66    0.54
 -13  -5   2   40.58    2.58
 -13  -5   2   45.30    2.58
  13   5  -2   43.53    2.67
  13   5  -2   39.55    2.55
  13   5  -2   40.70    2.57
 -12  -5  -3    4.53    0.65
  12   5   3    2.79    0.62
  12   5   3    3.81    0.60
 -12  -5  -2    2.70    0.47
  12   5   2    2.60    0.58
  12   5   2    2.33    0.43
  12   5   2    1.44    0.48
  12   5   1    7.69    0.69
  12   5   1    6.31    0.53
  12   5   1    6.70    0.82
  12   5   1    7.83    0.51
  12   5   1    6.87    0.83
 -12  -5   0    2.83    0.36
  12   5   0    1.96    0.34
  12   5   0    2.08    0.45
  12   5   0    2.03    0.33
  12   5  -1    8.04    0.74
  12   5  -1    7.99    0.73
  12   5  -1    7.90    0.67
  12   5  -1    6.96    0.71
 -12  -5   2    1.70    0.37
  12   5  -2    1.99    0.37
  12   5  -2    2.49    0.37
 -12  -5   3    4.78    0.53
 -12  -5   3    4.23    0.61
  11   5   3   10.15    0.93
  11   5   3   10.26    1.01
  11   5   3   12.48    1.19
  11   5   2   64.15    3.83
  11   5   2   64.20    3.93
  11   5   1   10.52    0.94
  11   5   1   10.31    0.64
  11   5   1   10.21    0.93
  11   5   1    8.83    0.66
  11   5   1    9.05    0.79
  11   5   0   85.70    5.24
  11   5   0   87.90    5.24
  11   5   0   92.97    5.16
 -11  -5   1   10.34    0.74
  11   5  -1    7.62    0.83
  11   5  -1   10.49    0.78
  11   5  -1    8.39    0.77
 -11  -5   2   47.03    2.82
 -11  -5   3    6.26    0.61
 -11  -5   3    6.37    0.69
  11   5  -3    7.18    0.56
 -10  -5  -4   36.57    2.24
  10   5   4   33.36    2.29
  10   5   4   33.33    2.31
 -10  -5  -3   16.06    1.26
  10   5   3   16.95    1.33
  10   5   3   18.29    1.30
  10   5   3   19.83    1.41
 -10  -5  -2   92.20    4.99
  10   5   2   81.54    5.06
  10   5   2   83.24    4.96
  10   5   2   80.87    5.13
 -10  -5  -1   14.79    1.04
  10   5   1   13.86    1.17
  10   5   1   14.48    1.15
 -10  -5   0  127.63    6.92
  10   5   0  128.40    7.00
  10   5   0  119.55    6.95
  10   5   0  109.19    7.03
 -10  -5   1   14.52    0.98
 -10  -5   1   13.48    0.98
  10   5  -1   13.76    1.01
  10   5  -1   16.25    1.08
  10   5  -1   13.96    1.03
  10   5  -1   13.72    1.01
 -10  -5   2   84.22    4.71
 -10  -5   2   80.27    4.74
  10   5  -2   80.81    4.67
  10   5  -2   78.35    4.67
 -10  -5   3   15.59    1.13
 -10  -5   3   14.61    1.05
 -10  -5   4   34.44    2.21
  -9  -5  -4   48.03    2.70
   9   5   4   37.35    2.71
   9   5   4   41.63    2.71
   9   5   4   44.01    2.75
  -9  -5  -3  326.18   17.94
   9   5   3  315.36   18.01
   9   5   3  302.61   17.98
   9   5   3  317.45   17.96
   9   5   2   44.82    2.89
   9   5   2   48.28    2.92
  -9  -5  -1  475.53   27.81
  -9  -5  -1  527.11   27.83
   9   5   1  457.77   27.87
   9   5   1  526.68   27.72
   9   5   1  505.40   27.89
   9   5   1  459.67   27.80
   9   5   0   49.64    2.81
   9   5   0   52.58    2.85
   9   5   0   43.78    2.87
   9   5   0   43.93    2.89
  -9  -5   1  465.16   26.96
  -9  -5   1  476.39   27.00
  -9  -5   1  526.46   27.04
   9   5  -1  508.27   27.08
   9   5  -1  449.64   27.05
   9   5  -1  453.18   27.06
   9   5  -1  468.87   27.01
   9   5  -2   51.71    3.07
   9   5  -2   52.10    3.08
   9   5  -2   54.71    3.09
  -9  -5   3  298.38   16.86
  -9  -5   3  294.96   16.89
  -9  -5   4   45.15    2.67
  -9  -5   4   39.81    3.02
  -8  -5  -4   16.40    1.15
   8   5   4   15.39    1.22
   8   5   4   15.10    1.19
   8   5   4   13.53    1.19
  -8  -5  -3    6.68    0.65
   8   5   3    5.45    0.71
   8   5   3    5.80    0.67
  -8  -5  -2   46.73    2.72
   8   5   2   43.15    2.73
  -8  -5  -1    4.63    0.50
  -8  -5  -1    4.42    0.50
   8   5   1    4.66    0.37
   8   5   1    3.76    0.50
  -8  -5   0   76.42    3.91
   8   5   0   67.06    3.88
   8   5   0   61.42    3.96
   8   5   0   63.98    3.94
   8   5   0   65.77    3.91
  -8  -5   1    4.00    0.41
  -8  -5   1    4.07    0.47
   8   5  -1    2.50    0.42
   8   5  -1    2.84    0.40
   8   5  -1    3.41    0.44
   8   5  -1    3.22    0.45
  -8  -5   2   43.89    2.65
  -8  -5   2   45.08    2.62
   8   5  -2   47.41    2.62
   8   5  -2   42.20    2.56
   8   5  -2   41.33    2.55
  -8  -5   3    6.18    0.59
  -8  -5   3    6.02    0.61
  -8  -5   4   16.11    1.18
  -8  -5   4   16.27    1.22
   7   5   4    3.44    0.54
   7   5   4    4.08    0.63
  -7  -5  -3  100.48    5.90
  -7  -5  -3  110.25    5.93
   7   5   3  100.06    5.94
   7   5   3   95.68    5.93
  -7  -5  -2   23.19    1.50
  -7  -5  -1  173.91    8.73
   7   5   1  144.57    8.64
   7   5   1  151.85    8.72
   7   5   1  139.14    8.62
   7   5   1  152.52    8.76
   7   5   0   27.69    1.63
   7   5   0   26.70    1.72
   7   5   0   23.13    1.61
   7   5   0   26.36    1.58
   7   5   0   26.70    1.68
  -7  -5   1  170.20    8.89
  -7  -5   1  151.28    8.83
  -7  -5   1  147.97    8.82
  -7  -5   1  161.92    8.88
   7   5  -1  152.94    8.92
   7   5  -1  136.57    8.84
   7   5  -1  168.66    8.88
   7   5  -2   15.00    0.93
   7   5  -2   14.79    0.94
  -7  -5   3   99.70    5.90
  -7  -5   3  104.41    6.15
  -7  -5   4    6.47    0.64
  -7  -5   4    6.74    0.71
  -6  -5  -4   20.81    1.41
   6   5   4   20.89    1.49
   6   5   4   18.55    1.44
   6   5   4   22.64    1.47
  -6  -5  -3   41.09    2.38
  -6  -5  -3   37.79    2.35
   6   5   3   36.87    2.40
  -6  -5  -2   37.32    2.14
   6   5   2   32.63    2.15
  -6  -5  -1   61.00    3.49
   6   5   1   61.79    3.51
   6   5   1   59.27    3.53
   6   5   1   57.08    3.41
   6   5   1   57.74    3.41
   6   5   0   36.43    2.26
   6   5   0   37.08    2.29
   6   5   0   38.41    2.22
   6   5   0   39.84    2.35
   6   5   0   36.92    2.30
   6   5   0   37.51    2.24
  -6  -5   1   61.47    3.49
  -6  -5   1   68.23    3.56
   6   5  -1   56.83    3.57
   6   5  -1   56.53    3.54
  -6  -5   2   33.61    1.98
  -6  -5   2   34.02    1.94
   6   5  -2   31.07    1.87
   6   5  -2   31.45    1.85
   6   5  -2   29.78    1.85
  -6  -5   3   36.20    2.27
  -6  -5   3   37.07    2.24
  -6  -5   4   19.98    1.40
  -6  -5   4   20.63    1.44
   6   5  -4   21.46    1.58
  -5  -5  -4  154.07    8.28
   5   5   4  139.13    8.34
   5   5   4  137.37    8.27
  -5  -5  -3  426.86   24.82
  -5  -5  -3  473.50   24.84
   5   5   3  408.34   24.84
   5   5   3  447.22   24.87
  -5  -5  -2  311.91   18.11
   5   5   2  321.10   18.12
   5   5   2  332.35   18.24
  -5  -5  -1  686.51   39.68
  -5  -5  -1  695.00   39.53
   5   5   1  746.91   39.54
   5   5   1  633.73   39.53
   5   5   1  751.48   39.62
   5   5   0  439.69   25.76
   5   5   0  489.84   25.74
   5   5   0  448.92   25.74
   5   5   0  453.86   25.75
   5   5   0  449.90   25.77
  -5  -5   1  659.29   39.70
  -5  -5   1  766.00   39.71
   5   5  -1  689.40   39.68
  -5  -5   2  322.20   16.65
   5   5  -2  286.24   16.82
   5   5  -2  292.44   16.64
   5   5  -2  281.42   16.64
  -5  -5   3  413.66   24.53
  -5  -5   3  440.79   24.50
   5   5  -3  445.51   24.63
  -5  -5   4  145.06    8.30
  -5  -5   4  151.96    8.34
   5   5  -4  134.07    8.42
  -4  -5  -4   47.58    2.77
  -4  -5  -4   46.72    2.79
   4   5   4   46.00    2.79
   4   5   4   42.74    2.70
   4   5   4   46.32    2.87
  -4  -5  -3  116.88    6.79
  -4  -5  -3  112.61    6.70
   4   5   3  122.02    6.85
   4   5   3  128.85    6.73
   4   5   3  110.03    6.82
  -4  -5  -2   63.21    3.87
  -4  -5  -2   75.10    3.98
  -4  -5  -2   75.30    3.99
   4   5   2   63.04    3.89
   4   5   2   64.44    3.98
  -4  -5  -1  244.54   15.00
  -4  -5  -1  265.48   15.04
  -4  -5  -1  245.28   14.95
  -4  -5  -1  264.78   15.02
   4   5   1  291.72   15.17
   4   5   1  271.25   15.05
   4   5   1  275.35   14.98
   4   5   0   60.43    3.56
   4   5   0   64.81    3.57
   4   5   0   61.07    3.60
   4   5   0   60.65    3.59
  -4  -5   1  278.00   15.30
  -4  -5   1  276.17   15.26
  -4  -5   1  276.11   15.31
  -4  -5   1  281.86   15.27
   4   5  -1  257.86   15.38
   4   5  -1  245.68   15.25
   4   5  -1  286.74   15.53
   4   5  -1  261.45   15.32
  -4  -5   2   68.49    3.79
  -4  -5   2   65.98    3.73
  -4  -5   2   70.38    3.68
   4   5  -2   57.12    3.64
   4   5  -2   59.22    3.81
  -4  -5   3  120.87    7.08
  -4  -5   3  125.03    7.04
   4   5  -3  120.95    7.15
  -4  -5   4   44.93    2.73
  -4  -5   4   40.84    2.67
   4   5  -4   45.57    2.83
  -3  -5  -5   15.56    1.19
   3   5   5   17.84    1.19
   3   5   5   16.96    1.34
   3   5   5   17.48    1.24
  -3  -5  -4   55.91    3.24
  -3  -5  -4   52.61    3.26
   3   5   4   53.45    3.34
   3   5   4   56.23    3.27
  -3  -5  -3   44.91    2.84
  -3  -5  -3   43.09    2.76
   3   5   3   52.65    2.79
   3   5   3   49.89    2.87
  -3  -5  -2  193.78   11.37
  -3  -5  -2  192.58   11.39
  -3  -5  -2  196.09   11.28
   3   5   2  204.62   11.29
   3   5   2  211.38   11.39
  -3  -5  -1   56.45    3.60
  -3  -5  -1   57.29    3.62
  -3  -5  -1   63.14    3.57
  -3  -5  -1   60.33    3.64
   3   5   1   61.95    3.65
   3   5   1   70.00    3.59
   3   5   1   68.26    3.66
  -3  -5   0  386.17   21.40
  -3  -5   0  379.40   21.42
  -3  -5   0  366.54   21.40
   3   5   0  411.29   21.45
   3   5   0  393.32   21.41
   3   5   0  383.64   21.40
   3   5   0  382.08   21.45
   3   5   0  334.21   21.40
  -3  -5   1   66.12    3.70
  -3  -5   1   62.59    3.73
  -3  -5   1   60.28    3.70
  -3  -5   1   61.56    3.75
   3   5  -1   63.35    3.74
   3   5  -1   70.86    3.69
   3   5  -1   67.69    3.69
  -3  -5   2  204.09   11.02
  -3  -5   2  192.48   11.06
   3   5  -2  189.30   10.93
   3   5  -2  190.26   11.09
  -3  -5   3   44.82    2.66
  -3  -5   3   40.48    2.70
   3   5  -3   48.20    2.80
  -3  -5   4   56.66    3.38
  -3  -5   4   48.76    3.29
   3   5  -4   60.80    3.48
  -3  -5   5   13.54    1.10
  -3  -5   5   15.49    1.20
  -2  -5  -5    4.31    0.54
   2   5   5    3.75    0.66
   2   5   5    2.97    0.53
   2   5   5    4.00    0.51
  -2  -5  -4    2.43    0.38
  -2  -5  -4    1.57    0.31
   2   5   4    1.67    0.34
   2   5   4    1.82    0.43
   2   5   4    2.25    0.35
  -2  -5  -3   14.94    1.07
  -2  -5  -3   13.26    1.03
   2   5   3   17.29    1.14
   2   5   3   16.09    1.00
  -2  -5  -2   27.22    1.65
  -2  -5  -2   27.53    1.72
  -2  -5  -2   25.93    1.73
   2   5   2   28.65    1.67
   2   5   2   31.70    1.94
  -2  -5  -1   12.74    0.77
  -2  -5  -1   10.86    0.80
  -2  -5  -1   12.07    0.82
   2   5   1   14.07    0.85
   2   5   1   12.87    0.79
   2   5   1   12.59    0.82
  -2  -5   0   90.40    5.06
  -2  -5   0   90.62    5.07
  -2  -5   0   83.09    5.05
   2   5   0   83.90    5.10
   2   5   0   97.22    5.08
   2   5   0   90.20    5.11
   2   5   0   86.47    5.06
  -2  -5   1   12.19    0.83
  -2  -5   1   12.41    0.79
  -2  -5   1   13.42    0.86
  -2  -5   1   12.81    0.80
   2   5  -1   14.72    0.87
   2   5  -1   12.74    0.84
   2   5  -1   13.14    0.78
  -2  -5   2   29.45    1.72
  -2  -5   2   28.93    1.62
   2   5  -2   25.94    1.62
  -2  -5   3   12.90    1.05
  -2  -5   3   14.48    0.97
   2   5  -3   15.28    1.11
  -2  -5   4    1.59    0.33
  -2  -5   5    3.69    0.64
  -2  -5   5    2.83    0.49
  -1  -5  -5    6.09    0.64
   1   5   5    7.01    0.63
   1   5   5    5.81    0.68
   1   5   5    7.87    0.82
  -1  -5  -4   35.19    2.19
   1   5   4   34.05    2.30
   1   5   4   37.86    2.23
   1   5   4   37.39    2.22
  -1  -5  -3   16.13    1.18
  -1  -5  -3   18.24    1.23
   1   5   3   20.07    1.28
   1   5   3   18.31    1.16
  -1  -5  -2   40.73    2.40
  -1  -5  -2   41.41    2.40
  -1  -5  -2   37.62    2.39
   1   5   2   42.41    2.56
   1   5   2   39.75    2.36
  -1  -5  -1   67.83    3.69
  -1  -5  -1   61.31    3.70
  -1  -5  -1   65.68    3.70
   1   5   1   63.09    3.72
   1   5   1   63.99    3.69
  -1  -5   0   24.38    1.51
  -1  -5   0   22.95    1.57
   1   5   0   26.36    1.51
   1   5   0   26.26    1.53
   1   5   0   28.80    1.54
  -1  -5   1   63.65    3.78
  -1  -5   1   64.18    3.75
  -1  -5   1   73.93    3.72
   1   5  -1   64.42    3.77
   1   5  -1   65.04    3.79
   1   5  -1   61.20    3.77
   1   5  -1   64.29    3.71
  -1  -5   2   46.76    2.50
  -1  -5   2   43.03    2.62
  -1  -5   2   39.72    2.58
   1   5  -2   44.81    2.64
  -1  -5   3   18.58    1.32
  -1  -5   3   18.22    1.22
   1   5  -3   19.72    1.35
  -1  -5   4   37.87    2.38
  -1  -5   4   32.77    2.28
   1   5  -4   41.46    2.45
  -1  -5   5    6.09    0.69
  -1  -5   5    6.08    0.75
   0  -5  -5    0.10    0.27
   0   5   5    0.46    0.38
   0   5   5    0.10    0.30
   0   5   5    0.48    0.25
   0  -5  -4    0.06    0.26
   0   5   4    0.15    0.24
   0   5   4    0.27    0.30
   0  -5  -3    0.04    0.22
   0   5   3    0.45    0.21
   0   5   3    0.54    0.29
   0  -5  -2    0.33    0.15
   0  -5  -2    0.36    0.14
   0   5   2    0.63    0.14
   0   5   2    0.30    0.22
   0   5   2    0.41    0.16
   0  -5  -1    1.64    0.20
   0  -5  -1    1.35    0.20
   0  -5  -1    1.47    0.19
   0   5   1    1.21    0.23
   0  -5   0    0.94    0.15
   0  -5   0    1.17    0.16
   0  -5   0    1.48    0.17
   0   5   0    1.37    0.17
   0   5   0    1.30    0.19
   0   5   0    1.25    0.21
   0  -5   1    1.08    0.14
   0  -5   1    0.87    0.13
   0  -5   1    0.83    0.15
   0   5  -1    0.83    0.17
   0   5  -1    0.82    0.17
   0  -5   2    0.48    0.09
   0   5  -2    0.84    0.23
   0   5  -2    0.66    0.10
   0   5  -2    0.45    0.12
   0  -5   3    0.47    0.10
   0  -5   3    0.50    0.30
   0  -5   3    0.83    0.22
   0   5  -3    0.48    0.28
   0  -5   4    0.90    0.26
   0  -5   4    0.43    0.34
   0   5  -4    0.36    0.29
   0  -5   5   -0.57    0.31
   0  -5   5    0.05    0.40
   0   5  -5    0.38    0.35
   1  -5  -5    5.54    0.61
  -1   5   5    6.51    0.75
  -1   5   5    6.66    0.73
   1  -5  -4   37.65    2.23
   1  -5  -4   34.33    2.14
  -1   5   4   36.19    2.20
  -1   5   4   33.44    2.26
   1  -5  -3   19.82    1.32
   1  -5  -3   23.10    1.33
  -1   5   3   20.01    1.30
  -1   5   3   18.78    1.37
   1  -5  -2   35.74    2.40
   1  -5  -2   44.58    2.38
   1  -5  -2   44.46    2.39
  -1   5   2   38.90    2.35
  -1   5   2   40.76    2.39
  -1   5   2   38.85    2.42
   1  -5  -1   62.51    3.60
   1  -5  -1   59.27    3.63
  -1   5   1   62.37    3.60
  -1   5   1   61.20    3.58
  -1   5   1   67.24    3.62
   1  -5   0   22.54    1.55
  -1   5   0   27.06    1.51
  -1   5   0   26.46    1.49
   1  -5   1   73.10    3.70
   1  -5   1   67.12    3.72
   1  -5   1   58.71    3.73
  -1   5  -1   63.07    3.72
  -1   5  -1   62.10    3.69
  -1   5  -1   60.60    3.68
  -1   5  -1   66.86    3.73
  -1   5  -1   66.45    3.78
   1  -5   2   41.42    2.34
   1  -5   2   42.77    2.29
   1  -5   2   43.08    2.30
  -1   5  -2   37.09    2.28
  -1   5  -2   38.43    2.29
  -1   5  -2   39.48    2.38
  -1   5  -2   35.84    2.40
   1  -5   3   20.24    1.09
   1  -5   3   18.12    1.18
  -1   5  -3   17.26    1.09
  -1   5  -3   16.78    1.25
   1  -5   4   31.64    1.98
  -1   5  -4   31.26    2.06
   1  -5   5    4.85    0.85
  -1   5  -5    6.49    0.73
   2  -5  -5    3.13    0.47
  -2   5   5    3.32    0.61
   2  -5  -4    1.57    0.36
   2  -5  -4    1.74    0.33
  -2   5   4    1.54    0.38
  -2   5   4    1.27    0.34
   2  -5  -3   15.14    1.01
   2  -5  -3   14.97    1.02
  -2   5   3   15.56    1.10
   2  -5  -2   30.90    1.72
   2  -5  -2   29.14    1.72
  -2   5   2   30.43    1.78
  -2   5   2   25.58    1.69
  -2   5   2   28.54    1.75
   2  -5  -1   14.59    0.82
   2  -5  -1   12.36    0.84
   2  -5  -1   13.38    0.83
   2  -5  -1   12.33    0.83
  -2   5   1   13.94    0.86
  -2   5   1   12.92    0.85
   2  -5   0   91.21    5.17
   2  -5   0   91.33    5.22
   2  -5   0   99.08    5.16
  -2   5   0   85.15    5.17
  -2   5   0   91.73    5.17
  -2   5   0   85.74    5.15
   2  -5   1   13.85    0.82
   2  -5   1   13.26    0.79
   2  -5   1   11.33    0.81
   2  -5   1   14.12    0.80
  -2   5  -1   13.67    0.82
  -2   5  -1   11.21    0.78
  -2   5  -1   12.07    0.80
   2  -5   2   29.32    1.68
   2  -5   2   27.97    1.63
   2  -5   2   27.82    1.64
  -2   5  -2   29.16    1.68
  -2   5  -2   25.67    1.68
  -2   5  -2   27.21    1.69
   2  -5   3   14.99    0.91
   2  -5   3   15.26    0.89
   2  -5   3   15.19    0.99
  -2   5  -3   14.45    0.91
  -2   5  -3   13.27    1.02
   2  -5   4    1.42    0.23
   2  -5   4    1.92    0.34
  -2   5  -4    1.65    0.36
   2  -5   5    3.17    0.55
  -2   5  -5    3.65    0.55
   3  -5  -5   15.76    1.15
  -3   5   5   16.53    1.26
  -3   5   5   15.51    1.22
   3  -5  -4   52.00    3.22
   3  -5  -4   58.49    3.28
  -3   5   4   53.77    3.32
  -3   5   4   53.52    3.29
   3  -5  -3   51.76    2.88
   3  -5  -3   51.89    2.89
  -3   5   3   44.80    2.90
  -3   5   3   47.38    2.95
   3  -5  -2  220.70   11.67
   3  -5  -2  221.99   11.68
  -3   5   2  202.48   11.75
  -3   5   2  184.71   11.65
  -3   5   2  201.17   11.71
   3  -5  -1   74.48    3.75
   3  -5  -1   62.24    3.74
   3  -5  -1   64.25    3.76
  -3   5   1   62.66    3.75
  -3   5   1   64.88    3.73
  -3   5   1   63.04    3.77
   3  -5   0  369.17   20.03
   3  -5   0  352.43   19.98
   3  -5   0  344.47   20.02
   3  -5   0  348.22   19.98
  -3   5   0  361.82   20.08
  -3   5   0  374.00   20.00
  -3   5   0  314.16   19.99
  -3   5   0  371.97   19.98
   3  -5   1   69.48    3.91
   3  -5   1   71.52    3.90
   3  -5   1   72.48    3.90
   3  -5   1   63.38    3.93
  -3   5  -1   62.55    3.88
  -3   5  -1   68.98    3.91
   3  -5   2  205.59   11.08
   3  -5   2  179.38   11.12
   3  -5   2  204.00   11.07
   3  -5   2  204.34   11.10
  -3   5  -2  201.27   11.11
  -3   5  -2  190.02   11.07
  -3   5  -2  186.13   11.11
   3  -5   3   51.78    2.80
   3  -5   3   52.17    2.81
   3  -5   3   46.85    2.86
  -3   5  -3   42.44    2.86
   3  -5   4   50.69    3.13
   3  -5   4   53.72    3.00
  -3   5  -4   50.76    3.11
   3  -5   5   15.64    1.23
  -3   5  -5   17.30    1.21
   4  -5  -4   45.89    2.73
   4  -5  -4   43.83    2.68
  -4   5   4   44.72    2.79
  -4   5   4   46.01    2.77
   4  -5  -3  122.77    6.95
   4  -5  -3  119.07    6.95
  -4   5   3  123.21    7.01
  -4   5   3  121.61    7.03
   4  -5  -2   64.45    3.73
   4  -5  -2   63.59    3.74
  -4   5   2   67.54    3.79
  -4   5   2   60.15    3.76
  -4   5   2   68.59    3.79
   4  -5  -1  247.41   14.57
   4  -5  -1  264.37   14.50
   4  -5  -1  253.68   14.50
   4  -5  -1  236.32   14.50
  -4   5   1  258.47   14.50
  -4   5   1  270.79   14.54
  -4   5   1  266.85   14.51
   4  -5   0   62.13    4.10
   4  -5   0   68.06    4.13
  -4   5   0   69.28    4.11
  -4   5   0   76.10    4.12
  -4   5   0   77.59    4.10
  -4   5   0   78.02    4.13
   4  -5   1  260.99   14.60
   4  -5   1  233.95   14.69
   4  -5   1  270.59   14.61
   4  -5   1  266.09   14.61
  -4   5  -1  261.57   14.58
  -4   5  -1  265.82   14.61
  -4   5  -1  250.64   14.61
   4  -5   2   62.57    3.51
   4  -5   2   63.37    3.51
   4  -5   2   54.88    3.53
   4  -5   2   61.94    3.50
  -4   5  -2   54.37    3.53
  -4   5  -2   64.34    3.56
  -4   5  -2   63.14    3.51
   4  -5   3  125.44    6.97
   4  -5   3  120.43    6.78
   4  -5   3  117.71    6.84
  -4   5  -3  113.53    6.88
   4  -5   4   41.17    2.67
   4  -5   4   44.57    2.50
   4  -5   4   43.38    2.48
  -4   5  -4   40.93    2.56
   5  -5  -4  134.94    8.27
  -5   5   4  149.63    8.36
  -5   5   4  148.73    8.35
   5  -5  -3  459.36   25.43
   5  -5  -3  460.98   25.45
  -5   5   3  445.37   25.50
  -5   5   3  437.82   25.51
   5  -5  -2  310.04   18.88
   5  -5  -2  302.05   18.89
  -5   5   2  368.69   18.96
  -5   5   2  358.83   18.95
   5  -5  -1  585.25   35.47
  -5   5   1  675.54   35.53
   5  -5   0  466.14   25.71
  -5   5   0  445.81   25.71
   5  -5   1  688.61   38.71
   5  -5   1  677.39   38.71
  -5   5  -1  654.99   38.67
  -5   5  -1  729.84   38.71
   5  -5   2  301.78   17.41
   5  -5   2  306.98   17.40
  -5   5  -2  325.55   17.41
  -5   5  -2  284.83   17.43
  -5   5  -2  321.85   17.41
   5  -5   3  449.43   24.33
   5  -5   3  431.78   24.31
   5  -5   3  426.54   24.35
  -5   5  -3  416.39   24.32
   5  -5   4  130.85    7.48
   5  -5   4  135.19    7.50
  -5   5  -4  128.01    7.51
   6  -5  -4   19.38    1.35
   6  -5  -4   18.03    1.27
  -6   5   4   21.34    1.39
  -6   5   4   20.48    1.40
   6  -5  -3   34.75    2.12
   6  -5  -3   34.40    2.15
  -6   5   3   37.36    2.22
  -6   5   3   37.06    2.23
   6  -5  -2   31.70    2.00
   6  -5  -2   32.36    1.98
  -6   5   2   34.22    2.03
  -6   5   2   36.00    2.07
   6  -5  -1   53.92    3.44
   6  -5  -1   58.08    3.46
   6  -5  -1   57.37    3.45
  -6   5   1   66.67    3.51
  -6   5   1   63.80    3.45
   6  -5   0   39.11    2.38
   6  -5   0   38.52    2.45
   6  -5   0   39.26    2.38
  -6   5   0   45.36    2.40
   6  -5   1   60.83    3.56
   6  -5   1   59.26    3.62
   6  -5   1   57.04    3.55
  -6   5  -1   66.70    3.55
  -6   5  -1   62.64    3.54
  -6   5  -1   62.20    3.50
   6  -5   2   31.76    1.84
   6  -5   2   30.60    1.88
   6  -5   2   31.23    1.87
  -6   5  -2   32.00    1.85
  -6   5  -2   33.11    1.85
  -6   5  -2   27.77    1.86
   6  -5   3   34.69    2.06
   6  -5   3   33.73    2.05
   6  -5   3   35.48    2.08
  -6   5  -3   32.96    2.03
   6  -5   4   20.33    1.45
   6  -5   4   18.80    1.24
   6  -5   4   20.40    1.27
  -6   5  -4   19.48    1.24
   7  -5  -4    3.45    0.42
   7  -5  -4    4.13    0.52
   7  -5  -3  105.53    6.19
   7  -5  -3  113.11    6.21
  -7   5   3  104.69    6.23
   7  -5  -2   14.35    0.95
   7  -5  -1  153.40    8.73
   7  -5  -1  137.57    8.70
   7  -5  -1  156.06    8.74
  -7   5   1  157.62    8.71
  -7   5   1  163.35    8.77
   7  -5   0   28.15    1.72
   7  -5   0   28.90    1.72
   7  -5   1  153.29    8.85
   7  -5   1  149.41    8.84
   7  -5   1  154.76    8.85
  -7   5  -1  164.43    8.83
   7  -5   2   15.16    0.97
   7  -5   2   15.99    1.03
   7  -5   2   14.47    1.01
  -7   5  -2   15.98    1.00
   7  -5   3  102.68    5.66
   7  -5   3  100.87    5.67
   7  -5   3   96.69    5.65
  -7   5  -3   93.40    5.69
  -7   5  -3   97.18    5.61
   7  -5   4    4.73    0.54
   7  -5   4    5.23    0.51
   7  -5   4    4.37    0.48
   8  -5  -4   15.62    1.10
  -8   5   4   16.18    1.15
  -8   5   4   15.65    1.21
   8  -5  -3    5.15    0.47
  -8   5   3    6.13    0.62
   8  -5  -2   43.43    2.63
   8  -5  -2   42.52    2.64
  -8   5   2   46.51    2.64
  -8   5   2   46.09    2.70
   8  -5  -1    2.98    0.38
   8  -5  -1    2.97    0.36
  -8   5   1    3.72    0.30
  -8   5   1    3.89    0.41
   8  -5   0   68.44    3.98
   8  -5   0   68.10    3.99
  -8   5   0   69.36    4.14
   8  -5   1    2.91    0.38
   8  -5   1    4.04    0.42
   8  -5   1    3.19    0.40
  -8   5  -1    3.77    0.36
   8  -5   2   41.80    2.47
   8  -5   2   41.35    2.54
   8  -5   2   41.21    2.70
  -8   5  -2   44.67    2.48
   8  -5   3    5.78    0.56
   8  -5   3    5.27    0.51
   8  -5   3    6.27    0.56
  -8   5  -3    6.01    0.49
  -8   5  -3    6.05    0.47
   8  -5   4   15.54    1.08
   8  -5   4   14.61    1.09
   8  -5   4   14.46    1.06
  -8   5  -4   16.61    0.99
   9  -5  -4   39.90    2.71
  -9   5   4   48.98    3.26
  -9   5   4   47.54    2.78
   9  -5  -3  312.69   17.51
   9  -5  -3  306.85   17.54
  -9   5   3  308.95   17.63
  -9   5   3  309.77   17.56
   9  -5  -2   53.77    3.41
  -9   5   2   63.70    3.50
   9  -5  -1  497.63   26.27
   9  -5  -1  432.19   26.22
  -9   5   1  462.20   26.21
  -9   5   1  470.36   26.30
   9  -5   0   56.96    3.51
   9  -5   0   63.05    3.61
   9  -5   1  440.26   25.68
   9  -5   1  447.61   25.67
  -9   5  -1  475.11   25.63
   9  -5   2   52.15    3.10
   9  -5   2   52.07    3.09
  -9   5  -2   51.70    3.04
   9  -5   3  290.98   16.61
   9  -5   3  287.47   16.57
  -9   5  -3  299.55   16.52
   9  -5   4   41.49    2.50
   9  -5   4   40.15    2.52
   9  -5   4   41.47    2.52
  10  -5  -4   34.03    2.12
 -10   5   4   33.76    2.14
  10  -5  -3   17.02    1.10
  10  -5  -3   17.75    1.15
 -10   5   3   16.05    1.12
 -10   5   3   15.84    1.22
  10  -5  -2   82.51    4.77
  10  -5  -2   80.36    4.78
 -10   5   2   84.36    4.75
  10  -5  -1   14.59    0.96
  10  -5  -1   14.62    0.98
 -10   5   1   13.16    0.98
  10  -5   0  120.35    6.89
  10  -5   0  121.15    6.90
 -10   5   0  118.19    6.87
  10  -5   1   15.19    1.02
  10  -5   1   14.36    1.00
 -10   5  -1   13.18    0.93
  10  -5   2   77.86    4.67
  10  -5   2   78.56    4.71
 -10   5  -2   82.92    4.59
  10  -5   3   16.25    1.16
  10  -5   3   16.79    1.18
  10  -5   3   16.55    1.09
  10  -5   4   31.47    2.05
  10  -5   4   33.83    2.08
 -11   5   3    5.69    0.68
 -11   5   3    6.38    0.56
 -11   5   2   48.40    2.94
  11  -5  -1    8.70    0.74
  11  -5  -1    9.88    0.72
  11  -5   0   83.44    4.99
  11  -5   0   87.83    4.99
  11  -5   1    8.18    0.76
  11  -5   2   56.21    3.24
  11  -5   2   56.17    3.25
 -11   5  -2   48.96    3.11
  11  -5   3   10.07    0.83
  11  -5   3    8.76    0.79
  11  -5   3    8.30    0.67
  12  -5  -3    3.29    0.52
  12  -5  -3    3.37    0.47
 -12   5   3    3.85    0.61
 -12   5   3    4.45    0.44
  12  -5  -2    2.33    0.39
 -12   5   2    1.96    0.40
 -12   5   2    2.27    0.27
  12  -5  -1    8.35    0.74
  12  -5  -1    9.21    0.72
 -12   5   0    5.29    0.50
  12  -5   1    8.70    0.78
  12  -5   1    8.82    0.77
  12  -5   2    1.91    0.42
  12  -5   2    1.98    0.42
 -12   5  -2    2.27    0.32
  12  -5   3    2.95    0.47
  12  -5   3    2.55    0.53
  13  -5  -3    2.27    0.42
  13  -5  -2   42.39    2.61
  13  -5  -2   42.70    2.58
 -13   5   2   42.76    2.66
  13  -5  -1    5.15    0.59
  13  -5  -1    4.72    0.55
  13  -5   0   38.82    2.48
  13  -5   0   40.25    2.50
 -13   5   0   41.52    2.44
  13  -5   1    3.96    0.56
  13  -5   1    3.89    0.56
 -13   5  -1    2.96    0.39
  13  -5   2   39.99    2.78
  13  -5   2   39.71    2.58
 -13   5  -2   42.83    2.41
  13  -5   3    2.41    0.48
  14  -5  -2    8.83    0.78
 -14   5   2   10.33    0.86
  14  -5  -1    3.21    0.50
  14  -5  -1    2.40    0.49
 -14   5   1    4.13    0.51
  14  -5   0   10.35    0.94
 -14   5   0   13.14    0.90
  14  -5   1    2.64    0.49
  14  -5   1    2.70    0.51
 -14   5  -1    3.06    0.40
  14  -5   2    7.80    0.84
  14  -5   2    7.53    1.11
  15  -5  -1   46.32    2.92
  15  -5  -1   48.16    2.95
 -15   5   1   48.79    2.94
  15  -5   0    8.84    0.86
  15  -5   0    9.01    0.85
  15  -5   1   42.89    3.29
  15  -5   1   45.88    2.96
 -15   5  -1   50.91    2.82
  16  -5   0    1.97    0.49
  16  -5   0    1.75    0.44
  15   6   1    3.65    0.61
  15   6   0   11.92    0.89
  15   6   0   11.65    1.11
  15   6   0   11.84    1.08
  15   6   0   11.41    0.90
 -15  -6   1    5.59    0.60
  15   6  -1    4.82    0.55
  15   6  -1    4.17    0.60
  15   6  -1    4.76    0.71
  15   6  -1    4.49    0.72
  14   6   2    2.19    0.62
  14   6   2    2.74    0.51
  14   6   2    2.48    0.59
  14   6   1   39.93    2.77
  14   6   1   48.39    2.98
  14   6   1   49.23    3.00
  14   6   0    2.22    0.50
  14   6   0    1.54    0.31
  14   6   0    1.30    0.33
  14   6  -1   40.92    2.57
  14   6  -1   38.93    2.57
  14   6  -1   43.25    2.49
  14   6  -1   38.73    2.55
 -14  -6   2    1.69    0.39
 -14  -6   2    2.36    0.38
  14   6  -2    1.86    0.46
  14   6  -2    1.85    0.43
 -13  -6  -2    1.51    0.42
  13   6   2    2.52    0.61
  13   6   2    1.85    0.45
  13   6   2    2.00    0.54
 -13  -6  -1    1.84    0.41
  13   6   1    2.94    0.58
  13   6   1    2.44    0.45
  13   6   1    3.37    0.59
  13   6   0    1.39    0.30
  13   6   0    1.40    0.44
  13   6   0    1.28    0.42
 -13  -6   1    2.53    0.41
  13   6  -1    3.02    0.45
  13   6  -1    2.35    0.45
  13   6  -1    2.94    0.60
  13   6  -1    2.06    0.44
 -13  -6   2    1.89    0.40
  13   6  -2    1.18    0.36
  13   6  -2    1.33    0.36
  13   6  -2    1.46    0.44
  12   6   3   27.10    1.83
  12   6   3   25.23    1.91
  12   6   2  366.84   20.41
  12   6   2  347.47   20.30
  12   6   1   32.05    2.04
  12   6   1   31.15    2.16
  12   6   1   31.81    1.90
  12   6   1   32.87    2.16
 -12  -6   0  544.42   28.69
  12   6   0  499.95   28.76
  12   6   0  492.16   28.65
  12   6   0  512.32   28.68
  12   6   0  487.81   28.83
  12   6  -1   29.35    1.96
  12   6  -1   31.82    2.00
  12   6  -1   30.81    1.94
  12   6  -1   29.99    1.96
 -12  -6   2  370.65   19.68
 -12  -6   2  345.35   19.69
  12   6  -2  332.03   19.62
  12   6  -2  339.54   19.80
  12   6  -2  344.64   19.80
 -12  -6   3   35.90    2.51
 -12  -6   3   34.84    2.22
  11   6   3   72.67    4.35
  11   6   3   73.34    4.39
  11   6   3   68.45    4.35
  11   6   2  143.74    8.32
  11   6   2  142.22    8.40
  11   6   2  144.95    8.41
  11   6   1  107.77    6.14
  11   6   1  107.51    6.55
  11   6   1  107.76    6.35
  11   6   0  204.79   11.38
  11   6   0  199.83   11.45
  11   6   0  196.41   11.47
  11   6   0  196.73   11.35
  11   6  -1   96.78    5.80
  11   6  -1  100.96    5.78
  11   6  -1  100.77    5.75
  11   6  -1   94.88    5.73
 -11  -6   2  156.50    8.22
 -11  -6   2  152.93    8.24
  11   6  -2  138.61    8.33
  11   6  -2  132.41    8.15
  11   6  -2  132.14    8.15
 -11  -6   3   75.24    4.43
 -11  -6   3   76.52    4.49
  11   6  -3   72.73    4.64
  10   6   3   37.15    2.47
  10   6   3   39.16    2.66
  10   6   2    6.75    0.76
  10   6   2    8.06    0.81
  10   6   2    8.06    0.84
 -10  -6  -1   48.05    2.92
  10   6   1   49.74    3.02
  10   6   1   49.95    2.82
  10   6   1   41.28    2.91
  10   6   1   53.52    3.04
  10   6   0    9.13    0.73
  10   6   0    9.62    0.83
  10   6   0    9.30    0.81
  10   6   0    8.21    0.67
 -10  -6   1   42.79    2.64
 -10  -6   1   46.09    2.66
 -10  -6   1   40.88    2.60
  10   6  -1   46.87    2.73
  10   6  -1   45.81    2.72
  10   6  -1   42.71    2.67
  10   6  -1   43.52    2.67
 -10  -6   2    4.14    0.49
 -10  -6   2    4.27    0.82
  10   6  -2    5.62    0.51
  10   6  -2    5.25    0.58
 -10  -6   3   31.99    2.17
 -10  -6   3   32.80    2.12
  10   6  -3   37.16    2.36
  -9  -6  -4   25.54    1.63
   9   6   4   21.70    1.67
   9   6   4   23.44    1.72
   9   6   4   23.64    1.70
  -9  -6  -3   38.58    2.35
   9   6   3   35.40    2.40
   9   6   3   36.11    2.41
   9   6   3   40.18    2.45
   9   6   2   30.86    1.92
   9   6   2   27.71    1.93
   9   6   2   28.50    1.93
  -9  -6  -1   53.30    3.33
  -9  -6  -1   52.63    3.32
   9   6   1   62.66    3.45
   9   6   1   58.14    3.25
   9   6   1   53.76    3.26
   9   6   0   26.94    1.76
   9   6   0   27.74    1.68
   9   6   0   25.94    1.77
   9   6   0   27.55    1.71
  -9  -6   1   49.33    3.04
  -9  -6   1   48.81    3.02
  -9  -6   1   46.29    2.97
   9   6  -1   51.45    3.04
   9   6  -1   54.87    3.07
   9   6  -1   50.88    3.10
   9   6  -1   55.98    3.11
  -9  -6   2   31.79    1.82
  -9  -6   2   32.84    1.87
   9   6  -2   30.10    1.87
   9   6  -2   26.85    1.92
   9   6  -2   25.73    1.75
   9   6  -2   26.92    1.75
  -9  -6   3   31.68    2.04
  -9  -6   3   31.46    2.10
   9   6  -3   35.59    2.27
  -9  -6   4   23.69    1.63
  -9  -6   4   22.86    1.58
   9   6  -4   22.26    1.78
  -8  -6  -4  104.16    6.08
   8   6   4  104.87    6.17
   8   6   4  101.96    6.12
   8   6   3   11.29    1.06
   8   6   3   15.49    1.11
  -8  -6  -2  179.59   10.43
  -8  -6  -2  183.49   10.44
   8   6   2  181.34   10.48
   8   6   2  185.76   10.50
   8   6   1   18.04    1.39
   8   6   1   21.85    1.25
  -8  -6   0  235.68   13.15
  -8  -6   0  228.36   13.13
   8   6   0  237.69   13.21
   8   6   0  227.44   13.17
   8   6   0  228.02   13.12
   8   6  -1   20.08    1.36
   8   6  -1   21.23    1.41
   8   6  -1   20.79    1.48
   8   6  -1   22.79    1.45
  -8  -6   2  161.73    9.36
  -8  -6   2  160.14    9.40
   8   6  -2  167.44    9.30
   8   6  -2  171.44    9.50
   8   6  -2  158.66    9.30
  -8  -6   3   21.44    1.44
  -8  -6   3   22.83    1.51
  -8  -6   4   95.98    5.57
  -8  -6   4   88.92    5.43
  -7  -6  -4    3.56    0.55
   7   6   4    3.90    0.67
   7   6   4    3.02    0.53
   7   6   3    2.68    0.54
   7   6   3    2.88    0.49
  -7  -6  -2    9.57    0.75
  -7  -6  -2    8.93    0.73
   7   6   2    8.53    0.79
   7   6   2    9.40    0.82
   7   6   1    2.04    0.30
   7   6   1    1.99    0.28
   7   6   1    2.18    0.39
  -7  -6   0   13.53    0.91
  -7  -6   0   14.09    0.91
   7   6   0   12.00    0.91
   7   6   0   12.92    0.88
   7   6   0   12.69    0.98
   7   6   0   14.39    0.94
  -7  -6   1    4.89    0.43
  -7  -6   1    4.77    0.41
  -7  -6   1    5.07    0.48
  -7  -6   1    4.74    0.48
  -7  -6   2    7.80    0.60
  -7  -6   2    7.73    0.67
   7   6  -2    7.07    0.72
   7   6  -2    7.46    0.56
   7   6  -2    6.42    0.52
   7   6  -2    7.47    0.66
  -7  -6   3    3.68    0.51
  -7  -6   3    3.28    0.63
   7   6  -3    3.37    0.57
  -7  -6   4    3.32    0.48
  -7  -6   4    2.61    0.49
   7   6  -4    3.20    0.59
  -6  -6  -4  116.31    6.82
   6   6   4  118.48    6.92
   6   6   4  117.50    6.86
  -6  -6  -3   11.10    0.89
  -6  -6  -3   10.35    0.88
   6   6   3   13.96    1.00
  -6  -6  -2  338.57   18.91
  -6  -6  -2  320.67   18.78
   6   6   2  330.50   18.70
   6   6   2  337.52   18.84
  -6  -6  -1   20.11    1.32
  -6  -6  -1   19.47    1.32
   6   6   1   20.63    1.48
   6   6   1   22.34    1.28
  -6  -6   0  510.13   30.74
  -6  -6   0  501.70   30.74
   6   6   0  560.66   30.76
   6   6   0  607.54   30.75
   6   6   0  546.95   30.79
  -6  -6   1   21.53    1.36
  -6  -6   1   20.68    1.39
  -6  -6   1   21.20    1.40
   6   6  -1   25.50    1.45
  -6  -6   2  292.98   17.33
  -6  -6   2  278.24   17.20
  -6  -6   2  307.28   17.29
   6   6  -2  303.82   17.24
   6   6  -2  314.13   17.40
   6   6  -2  315.04   17.22
   6   6  -2  303.62   17.23
   6   6  -2  327.89   17.22
  -6  -6   3   11.56    0.85
  -6  -6   4  107.24    6.29
  -6  -6   4   98.37    6.23
   6   6  -4  115.89    6.44
  -5  -6  -4   23.24    1.50
  -5  -6  -4   22.87    1.49
   5   6   4   21.98    1.61
   5   6   4   20.91    1.58
  -5  -6  -3   41.56    2.33
   5   6   3   38.99    2.39
   5   6   3   36.59    2.22
   5   6   3   34.60    2.35
  -5  -6  -2   39.21    2.22
  -5  -6  -2   39.36    2.23
   5   6   2   33.73    2.25
   5   6   2   33.52    2.13
  -5  -6  -1   59.34    3.44
   5   6   1   59.86    3.55
   5   6   1   60.22    3.46
   5   6   0   41.84    2.47
  -5  -6   1   72.89    4.32
  -5  -6   1   70.99    4.33
  -5  -6   1   76.61    4.22
  -5  -6   1   72.82    4.20
  -5  -6   2   32.87    1.94
  -5  -6   2   35.34    2.01
  -5  -6   2   33.89    1.84
   5   6  -2   29.46    1.85
   5   6  -2   31.78    1.89
   5   6  -2   31.72    1.86
   5   6  -2   28.71    2.02
  -5  -6   3   36.22    2.20
  -5  -6   3   35.93    2.14
   5   6  -3   31.77    2.24
  -5  -6   4   19.59    1.46
  -5  -6   4   23.99    1.55
   5   6  -4   22.80    1.64
  -4  -6  -4   15.17    1.18
  -4  -6  -4   17.78    1.19
   4   6   4   17.61    1.23
   4   6   4   16.11    1.29
   4   6   4   17.66    1.12
  -4  -6  -3   17.48    1.20
  -4  -6  -3   15.84    1.18
  -4  -6  -3   17.96    1.09
   4   6   3   18.43    1.11
   4   6   3   18.26    1.27
  -4  -6  -2   28.50    1.84
  -4  -6  -2   30.06    1.76
  -4  -6  -2   29.82    1.87
   4   6   2   31.55    1.90
   4   6   2   30.28    1.79
  -4  -6  -1   11.33    0.85
  -4  -6  -1   11.18    0.82
  -4  -6  -1   12.41    0.75
   4   6   1   13.20    0.89
  -4  -6   0   41.34    2.56
  -4  -6   0   44.07    2.56
  -4  -6   0   43.98    2.58
   4   6   0   41.66    2.72
   4   6   0   38.12    2.56
   4   6   0   49.07    2.57
   4   6   0   45.02    2.56
   4   6   0   45.24    2.60
  -4  -6   1   12.36    0.86
  -4  -6   1   12.76    0.84
  -4  -6   1   12.16    0.87
  -4  -6   1   12.41    0.87
   4   6  -1   14.78    0.83
  -4  -6   2   29.65    1.80
  -4  -6   2   30.78    1.73
  -4  -6   2   28.20    1.85
   4   6  -2   31.13    1.90
   4   6  -2   29.09    1.71
   4   6  -2   28.39    1.69
  -4  -6   3   14.28    1.15
  -4  -6   3   16.61    1.11
   4   6  -3   18.27    1.26
  -4  -6   4   13.87    1.05
  -4  -6   4   15.25    1.13
  -3  -6  -4  128.90    7.15
  -3  -6  -4  135.64    7.17
   3   6   4  114.15    7.15
   3   6   4  122.59    7.11
   3   6   4  117.38    7.23
   3   6   3  128.12    7.53
   3   6   3  131.94    7.42
  -3  -6  -2  317.60   18.43
  -3  -6  -2  308.93   18.51
  -3  -6  -2  349.83   18.50
   3   6   2  324.57   18.52
   3   6   2  332.52   18.44
  -3  -6  -1  232.73   13.29
  -3  -6  -1  221.97   13.27
  -3  -6  -1  225.29   13.22
   3   6   1  244.38   13.32
   3   6   1  247.01   13.25
  -3  -6   0  504.95   28.33
  -3  -6   0  515.25   28.33
   3   6   0  519.08   28.36
   3   6   0  448.21   28.31
   3   6   0  479.46   28.32
   3   6   0  523.09   28.33
   3   6   0  527.62   28.37
  -3  -6   1  243.06   12.98
  -3  -6   1  243.02   12.99
   3   6  -1  234.08   13.04
   3   6  -1  210.11   12.98
   3   6  -1  218.20   12.96
  -3  -6   2  334.99   18.28
  -3  -6   2  350.01   18.19
  -3  -6   2  342.62   18.22
   3   6  -2  296.15   18.19
   3   6  -2  290.71   18.18
   3   6  -2  324.71   18.36
  -3  -6   3  141.79    7.67
  -3  -6   3  133.90    7.60
   3   6  -3  120.97    7.69
  -3  -6   4  129.61    6.99
  -3  -6   4  108.48    6.90
   3   6  -4  119.82    7.05
  -2  -6  -4  216.60   12.58
  -2  -6  -4  239.46   12.63
   2   6   4  214.23   12.61
   2   6   4  214.53   12.69
   2   6   4  219.96   12.58
  -2  -6  -3   76.50    4.40
   2   6   3   75.26    4.32
   2   6   3   72.13    4.41
  -2  -6  -2  450.49   24.96
  -2  -6  -2  419.54   25.01
  -2  -6  -2  418.55   25.01
   2   6   2  466.24   25.05
   2   6   2  459.10   24.97
  -2  -6  -1  158.07    9.25
  -2  -6  -1  164.46    9.20
  -2  -6  -1  155.95    9.24
  -2  -6  -1  155.24    9.23
   2   6   1  168.40    9.28
   2   6   1  172.98    9.22
  -2  -6   0  620.87   34.61
   2   6   0  564.36   34.56
   2   6   0  616.46   34.62
   2   6   0  654.40   34.63
  -2  -6   1  164.03    8.77
  -2  -6   1  164.21    8.77
   2   6  -1  151.44    8.88
   2   6  -1  157.15    8.86
   2   6  -1  148.88    8.83
   2   6  -1  144.01    8.76
  -2  -6   2  491.95   26.17
  -2  -6   2  449.47   26.16
  -2  -6   2  465.24   26.24
  -2  -6   2  500.79   26.30
   2   6  -2  433.08   26.15
   2   6  -2  434.95   26.17
   2   6  -2  480.30   26.32
  -2  -6   3   78.53    4.58
  -2  -6   4  233.23   13.39
   2   6  -4  233.89   13.46
  -1  -6  -5    1.35    0.37
   1   6   5    1.54    0.35
   1   6   5    1.58    0.48
  -1  -6  -4    2.75    0.44
  -1  -6  -4    3.31    0.50
   1   6   4    2.87    0.43
   1   6   4    3.40    0.58
   1   6   4    2.61    0.45
  -1  -6  -3    1.29    0.29
  -1  -6  -3    1.17    0.31
   1   6   3    1.62    0.27
   1   6   3    1.38    0.35
  -1  -6  -2    5.79    0.47
  -1  -6  -2    6.22    0.53
  -1  -6  -2    7.36    0.56
   1   6   2    6.02    0.59
   1   6   2    6.76    0.52
  -1  -6  -1    1.00    0.18
  -1  -6  -1    1.17    0.27
  -1  -6  -1    1.38    0.21
   1   6   1    1.11    0.22
   1   6   1    0.81    0.18
  -1  -6   0   10.23    0.64
  -1  -6   0   10.28    0.64
  -1  -6   0    8.92    0.67
   1   6   0    9.75    0.67
   1   6   0   11.12    0.71
   1   6   0    8.62    0.69
  -1  -6   1    0.99    0.20
  -1  -6   1    0.99    0.27
  -1  -6   1    1.05    0.17
   1   6  -1    1.36    0.17
   1   6  -1    0.92    0.20
  -1  -6   2    6.31    0.43
  -1  -6   2    6.76    0.50
  -1  -6   2    6.39    0.42
   1   6  -2    6.08    0.44
   1   6  -2    6.21    0.42
   1   6  -2    6.14    0.58
  -1  -6   3    1.25    0.27
  -1  -6   3    1.73    0.37
   1   6  -3    1.57    0.36
   1   6  -3    1.19    0.18
  -1  -6   4    2.86    0.57
  -1  -6   4    2.59    0.43
   1   6  -4    3.30    0.75
  -1  -6   5    0.74    0.35
   0  -6  -5   67.21    4.28
   0  -6  -5   72.28    4.35
   0   6   5   80.58    4.42
   0   6   5   70.85    4.47
   0   6   5   77.16    4.31
   0  -6  -4   13.94    1.06
   0  -6  -4   15.63    1.13
   0   6   4   16.75    1.21
   0  -6  -3  213.27   11.90
   0  -6  -3  209.89   11.92
   0   6   3  205.68   11.93
   0   6   3  206.16   11.86
   0  -6  -2   69.07    3.85
   0  -6  -2   66.69    3.84
   0   6   2   65.05    3.89
   0   6   2   64.28    3.84
   0  -6  -1  341.36   19.60
   0  -6  -1  358.32   19.60
   0  -6  -1  349.55   19.59
   0  -6  -1  327.05   19.61
   0   6   1  360.82   19.61
   0  -6   0  146.96    8.87
   0  -6   0  169.70    8.86
   0  -6   0  145.51    9.07
   0   6   0  163.17    8.88
   0  -6   1  313.92   19.82
   0  -6   1  386.43   19.78
   0  -6   1  353.49   19.83
   0  -6   1  389.51   19.79
   0   6  -1  333.79   19.79
   0   6  -1  349.76   19.78
   0   6  -1  358.78   19.84
   0   6  -1  332.84   19.83
   0   6  -1  341.26   19.82
   0  -6   2   72.45    3.74
   0  -6   2   73.15    3.73
   0  -6   2   64.09    3.79
   0   6  -2   60.24    3.74
   0   6  -2   63.60    3.92
   0   6  -2   59.16    3.72
   0  -6   3  204.04   11.75
   0  -6   3  216.92   11.65
   0   6  -3  212.40   11.85
   0   6  -3  192.63   11.65
   0  -6   4   14.12    1.04
   0  -6   5   66.74    4.28
   0   6  -5   76.73    4.41
   1  -6  -5    1.48    0.37
  -1   6   5    1.32    0.38
  -1   6   5    1.41    0.44
   1  -6  -4    2.51    0.42
   1  -6  -4    2.64    0.46
  -1   6   4    3.18    0.49
  -1   6   4    3.75    0.57
   1  -6  -3    1.16    0.27
  -1   6   3    1.48    0.28
  -1   6   3    1.20    0.35
   1  -6  -2    7.19    0.53
   1  -6  -2    7.19    0.55
  -1   6   2    6.68    0.56
  -1   6   2    7.12    0.62
   1  -6  -1    0.94    0.18
   1  -6  -1    0.88    0.17
  -1   6   1    0.68    0.13
  -1   6   1    0.69    0.18
   1  -6   0    9.86    0.63
   1  -6   0    9.67    0.65
   1  -6   0   10.29    0.63
  -1   6   0    9.77    0.66
  -1   6   0    9.63    0.68
   1  -6   1    1.23    0.17
   1  -6   1    1.18    0.17
   1  -6   1    0.74    0.18
   1  -6   1    0.78    0.16
  -1   6  -1    1.40    0.22
  -1   6  -1    1.36    0.23
  -1   6  -1    0.86    0.19
   1  -6   2    6.41    0.44
   1  -6   2    6.06    0.41
  -1   6  -2    5.66    0.54
   1  -6   3    1.45    0.27
   1  -6   3    1.03    0.16
   1  -6   3    0.98    0.16
  -1   6  -3    1.26    0.32
   1  -6   4    2.80    0.27
   1  -6   4    2.40    0.42
  -1   6  -4    2.42    0.46
   1  -6   5    0.82    0.35
   2  -6  -4  220.49   12.26
   2  -6  -4  199.43   12.19
  -2   6   4  215.51   12.31
  -2   6   4  221.70   12.26
   2  -6  -3   65.30    4.23
   2  -6  -3   68.56    4.23
  -2   6   3   80.21    4.33
  -2   6   3   77.26    4.26
   2  -6  -2  474.94   26.55
   2  -6  -2  481.31   26.54
  -2   6   2  464.81   26.59
  -2   6   2  462.39   26.58
   2  -6  -1  151.19    9.04
   2  -6  -1  154.26    9.03
   2  -6  -1  164.64    9.03
   2  -6  -1  151.48    9.15
  -2   6   1  174.92    9.06
  -2   6   1  142.05    9.02
  -2   6   1  176.29    9.06
   2  -6   0  631.68   33.27
  -2   6   0  557.51   33.24
  -2   6   0  582.84   33.28
   2  -6   1  159.74    9.44
   2  -6   1  159.02    9.44
   2  -6   1  178.85    9.49
  -2   6  -1  177.54    9.49
  -2   6  -1  163.10    9.47
  -2   6  -1  163.04    9.44
   2  -6   2  448.93   24.76
   2  -6   2  441.17   24.78
  -2   6  -2  449.55   24.82
  -2   6  -2  417.77   24.75
   2  -6   3   74.72    4.03
   2  -6   3   63.88    3.92
   2  -6   3   65.22    3.94
  -2   6  -3   68.37    4.06
  -2   6  -3   71.87    3.96
   2  -6   4  213.45   11.48
   2  -6   4  201.66   11.61
  -2   6  -4  193.63   11.64
   3  -6  -4  116.44    6.93
   3  -6  -4  120.55    6.98
  -3   6   4  125.61    7.02
  -3   6   4  119.06    7.03
   3  -6  -3  128.27    7.50
   3  -6  -3  128.47    7.49
  -3   6   3  135.25    7.58
  -3   6   3  131.97    7.53
   3  -6  -2  336.07   19.11
   3  -6  -2  329.20   19.10
  -3   6   2  346.92   19.15
  -3   6   2  341.48   19.16
   3  -6  -1  215.21   13.19
   3  -6  -1  234.70   13.19
   3  -6  -1  234.37   13.18
  -3   6   1  252.28   13.22
  -3   6   1  247.88   13.21
  -3   6   1  215.52   13.21
   3  -6   0  515.32   27.37
   3  -6   0  478.47   27.32
  -3   6   0  468.52   27.31
  -3   6   0  476.67   27.33
   3  -6   1  247.86   13.29
   3  -6   1  233.76   13.26
   3  -6   1  206.58   13.26
   3  -6   1  233.49   13.25
  -3   6  -1  255.29   13.27
  -3   6  -1  236.97   13.27
  -3   6  -1  228.18   13.30
   3  -6   2  310.93   17.81
   3  -6   2  316.47   17.80
   3  -6   2  310.09   17.79
  -3   6  -2  323.83   17.84
   3  -6   3  124.49    7.18
   3  -6   3  126.51    7.20
   3  -6   3  128.09    7.27
  -3   6  -3  127.21    7.28
   3  -6   4  109.71    6.27
   3  -6   4  104.07    6.16
  -3   6  -4  109.70    6.27
   4  -6  -4   17.14    1.14
   4  -6  -4   16.52    1.11
  -4   6   4   15.27    1.19
  -4   6   4   14.97    1.17
   4  -6  -3   20.50    1.24
   4  -6  -3   21.39    1.23
  -4   6   3   17.42    1.27
  -4   6   3   17.07    1.29
   4  -6  -2   34.06    1.89
   4  -6  -2   33.29    1.87
  -4   6   2   28.84    1.91
  -4   6   2   28.95    1.91
   4  -6  -1   12.21    0.86
   4  -6  -1   15.31    0.87
   4  -6  -1   15.01    0.88
  -4   6   1   13.19    0.91
  -4   6   1   12.38    0.87
   4  -6   0   44.64    2.64
   4  -6   0   45.56    2.56
   4  -6   0   44.29    2.55
  -4   6   0   41.03    2.54
  -4   6   0   44.09    2.57
   4  -6   1   12.95    0.88
   4  -6   1   12.83    0.96
   4  -6   1   15.11    0.85
  -4   6  -1   14.35    0.86
  -4   6  -1   11.80    0.81
  -4   6  -1   11.81    0.86
   4  -6   2   31.28    1.83
   4  -6   2   30.66    1.81
   4  -6   2   28.88    1.82
  -4   6  -2   31.59    1.84
   4  -6   3   20.52    1.18
   4  -6   3   16.87    1.21
   4  -6   3   20.29    1.16
  -4   6  -3   17.39    1.21
   4  -6   4   15.96    0.97
   4  -6   4   14.62    1.10
   4  -6   4   16.80    1.01
  -4   6  -4   14.58    1.07
   5  -6  -4   20.32    1.36
   5  -6  -4   20.54    1.37
  -5   6   4   20.92    1.45
  -5   6   4   20.72    1.45
   5  -6  -3   37.39    2.20
   5  -6  -3   34.38    2.22
  -5   6   3   37.46    2.28
  -5   6   3   38.34    2.30
   5  -6  -2   31.08    1.96
   5  -6  -2   32.74    2.10
  -5   6   2   33.53    2.01
  -5   6   2   33.94    2.02
   5  -6  -1   58.72    3.56
   5  -6  -1   59.62    3.55
   5  -6  -1   54.88    3.55
  -5   6   1   68.28    3.61
  -5   6   1   66.46    3.57
   5  -6   0   37.90    2.44
   5  -6   0   38.66    2.45
  -5   6   0   42.94    2.42
  -5   6   0   46.03    2.48
  -5   6   0   44.08    2.45
   5  -6   1   58.29    3.45
   5  -6   1   55.15    3.48
   5  -6   1   54.12    3.46
  -5   6  -1   63.94    3.46
  -5   6  -1   65.66    3.42
  -5   6  -1   60.72    3.47
   5  -6   2   32.87    1.93
   5  -6   2   31.92    1.93
   5  -6   2   32.20    1.92
  -5   6  -2   31.69    1.94
  -5   6  -2   32.21    1.93
   5  -6   3   35.94    2.07
   5  -6   3   35.24    2.10
   5  -6   3   33.82    2.05
  -5   6  -3   33.25    2.08
   5  -6   4   19.94    1.20
   5  -6   4   18.82    1.31
   5  -6   4   20.00    1.22
  -5   6  -4   18.36    1.25
   6  -6  -4  108.50    6.43
   6  -6  -4  118.05    6.47
  -6   6   4  112.25    6.52
  -6   6   4  107.33    6.52
   6  -6  -3   12.95    0.81
  -6   6   3   11.09    0.90
  -6   6   3   10.89    0.88
   6  -6  -2  329.40   18.23
   6  -6  -2  337.35   18.21
  -6   6   2  313.03   18.24
  -6   6   2  309.54   18.26
   6  -6  -1   23.05    1.37
   6  -6  -1   23.98    1.36
  -6   6   1   21.57    1.40
  -6   6   1   20.40    1.35
   6  -6   0  473.12   26.60
   6  -6   0  471.57   26.60
  -6   6   0  455.41   26.55
  -6   6   0  482.25   26.61
  -6   6   0  476.83   26.57
   6  -6   1   20.12    1.23
  -6   6  -1   19.37    1.18
  -6   6  -1   20.67    1.25
   6  -6   2  301.96   17.02
   6  -6   2  300.67   17.01
   6  -6   2  320.42   17.04
  -6   6  -2  310.33   17.02
  -6   6  -2  271.71   17.04
   6  -6   3   12.37    0.90
   6  -6   3   13.87    0.90
   6  -6   3   14.83    0.89
  -6   6  -3   11.32    0.87
   6  -6   4  111.55    6.17
   6  -6   4  103.67    6.25
   6  -6   4  114.93    6.19
  -6   6  -4  100.31    6.18
   7  -6  -4    2.86    0.45
   7  -6  -4    3.09    0.48
  -7   6   4    3.34    0.53
  -7   6   4    4.26    0.54
   7  -6  -3    3.47    0.43
   7  -6  -3    3.04    0.38
   7  -6  -2    8.80    0.61
  -7   6   2    7.29    0.63
  -7   6   2    8.20    0.69
   7  -6  -1    3.16    0.36
   7  -6  -1    3.08    0.34
  -7   6   1    4.00    0.43
   7  -6   0   11.70    0.81
   7  -6   0   12.06    0.82
  -7   6   0   11.68    0.74
  -7   6   0   12.40    0.74
  -7   6   0   12.18    0.83
   7  -6   1    3.39    0.40
   7  -6   1    3.64    0.40
  -7   6  -1    3.80    0.28
  -7   6  -1    4.30    0.40
  -7   6  -1    3.78    0.31
   7  -6   2    7.47    0.62
   7  -6   2    8.00    0.62
   7  -6   2    8.09    0.59
  -7   6  -2    7.97    0.56
   7  -6   3    2.99    0.38
   7  -6   3    3.43    0.42
  -7   6  -3    3.78    0.45
   7  -6   4    3.35    0.44
   7  -6   4    2.97    0.55
   7  -6   4    3.54    0.46
  -7   6  -4    4.07    0.42
   8  -6  -4   92.49    5.47
   8  -6  -4   97.79    5.52
  -8   6   4   94.21    5.55
  -8   6   4   93.92    5.61
   8  -6  -2  170.50    9.59
   8  -6  -2  173.72    9.57
  -8   6   2  166.25    9.64
  -8   6   2  162.04    9.58
   8  -6  -1   23.85    1.45
   8  -6  -1   23.42    1.48
   8  -6  -1   24.12    1.47
   8  -6   0  209.91   11.76
   8  -6   0  204.16   11.76
  -8   6   0  207.41   11.77
   8  -6   1   26.70    1.65
   8  -6   1   26.33    1.66
   8  -6   2  161.26    9.16
   8  -6   2  159.87    9.16
   8  -6   2  169.18    9.13
  -8   6  -2  151.04    9.19
  -8   6  -2  159.90    9.11
   8  -6   3   15.32    1.07
   8  -6   3   14.95    1.05
   8  -6   3   15.86    1.04
   8  -6   4  100.67    5.43
   8  -6   4   99.02    5.41
   8  -6   4   82.46    5.63
  -8   6  -4   90.51    5.36
   9  -6  -4   22.80    1.56
  -9   6   4   24.49    1.59
  -9   6   4   24.08    1.69
   9  -6  -3   32.93    2.09
   9  -6  -3   33.78    2.05
  -9   6   3   33.31    2.09
  -9   6   3   35.38    2.18
   9  -6  -2   28.94    1.88
   9  -6  -2   29.31    1.86
  -9   6   2   32.02    1.94
  -9   6   2   31.81    1.89
   9  -6  -1   46.50    2.91
   9  -6  -1   53.96    2.97
   9  -6  -1   53.62    2.96
  -9   6   1   47.30    2.97
  -9   6   1   49.20    2.89
   9  -6   0   28.00    1.74
   9  -6   0   28.01    1.73
   9  -6   1   54.56    3.13
   9  -6   1   55.09    3.13
  -9   6  -1   48.35    3.07
   9  -6   2   27.21    1.77
   9  -6   2   27.72    1.83
   9  -6   2   29.67    1.84
  -9   6  -2   31.42    1.74
  -9   6  -2   30.48    1.77
   9  -6   3   33.03    2.02
   9  -6   3   32.00    1.98
   9  -6   3   32.91    2.01
  -9   6  -3   31.38    1.93
   9  -6   4   23.44    1.50
   9  -6   4   22.58    1.48
   9  -6   4   21.74    1.50
  10  -6  -3   36.76    2.14
  10  -6  -3   36.79    2.18
 -10   6   3   32.87    2.25
 -10   6   3   33.89    2.15
 -10   6   2    4.35    0.51
 -10   6   2    4.42    0.54
  10  -6  -1   46.02    2.69
  10  -6  -1   45.92    2.67
 -10   6   1   42.70    2.70
  10  -6   0    7.19    0.59
  10  -6   0    7.17    0.61
 -10   6   0    5.68    0.55
  10  -6   1   45.52    2.69
  10  -6   1   46.21    2.70
 -10   6  -1   41.87    2.62
  10  -6   2    5.97    0.61
  10  -6   2    6.05    0.61
  10  -6   3   35.04    2.13
  10  -6   3   35.20    2.14
 -10   6  -3   31.76    2.01
  11  -6  -3   71.19    4.39
  11  -6  -3   72.04    4.35
 -11   6   3   77.36    4.36
 -11   6   3   77.59    4.49
  11  -6  -2  142.14    8.24
  11  -6  -2  140.21    8.26
 -11   6   2  143.65    8.31
 -11   6   2  149.98    8.24
  11  -6  -1  105.43    6.38
  11  -6  -1  104.97    6.36
 -11   6   1  121.40    6.42
  11  -6   0  189.96   11.18
  11  -6   0  195.34   11.18
 -11   6   0  202.59   11.17
  11  -6   1  104.84    6.37
  11  -6   1  106.27    6.37
 -11   6  -1  118.25    6.32
  11  -6   2  130.57    7.57
  11  -6   2  131.01    7.56
  11  -6   3   66.48    3.98
  11  -6   3   66.90    3.99
 -12   6   3   34.06    2.10
 -12   6   3   34.65    2.28
  12  -6  -2  345.10   19.18
 -12   6   2  331.70   19.22
 -12   6   2  337.46   19.08
  12  -6  -1   33.84    2.10
  12  -6  -1   33.45    2.09
  12  -6   0  459.20   26.25
  12  -6   0  463.09   26.26
 -12   6   0  469.80   26.24
  12  -6   1   35.47    2.20
  12  -6   1   34.28    2.20
  12  -6   2  311.96   18.84
  12  -6   2  312.80   18.84
 -12   6  -2  369.34   18.76
  12  -6   3   24.22    1.65
  12  -6   3   24.69    1.67
  13  -6  -2    2.05    0.39
  13  -6  -2    2.94    0.45
 -13   6   2    1.79    0.40
  13  -6  -1    3.78    0.54
  13  -6  -1    3.84    0.51
  13  -6   0    2.07    0.39
  13  -6   0    1.59    0.36
 -13   6   0    2.05    0.33
  13  -6   1    2.11    0.45
  13  -6   1    2.20    0.43
 -13   6  -1    1.91    0.32
  13  -6   2    1.73    0.42
  13  -6   2    1.50    0.41
 -13   6  -2    1.48    0.27
  14  -6  -2    2.20    0.39
  14  -6  -2    2.13    0.43
 -14   6   2    2.47    0.45
  14  -6  -1   38.26    2.45
  14  -6  -1   40.03    2.43
  14  -6   0    1.79    0.39
  14  -6   0    1.64    0.40
  14  -6   1   37.82    2.37
  14  -6   1   36.15    2.37
  14  -6   2    1.59    0.43
  14  -6   2    2.24    0.49
  15  -6  -1    4.96    0.62
  15  -6  -1    4.82    0.68
  15  -6   0   11.02    0.97
  15  -6   0   10.72    0.93
 -15   6   0   11.03    0.87
  15  -6   1    4.74    0.72
  15  -6   1    5.13    0.73
 -15   6  -1    5.58    0.55
  15   7   0   58.58    3.57
  15   7   0   57.87    3.58
  15   7   0   58.66    3.41
  15   7   0   53.12    3.40
 -14  -7  -1    1.01    0.37
  14   7   1    0.97    0.48
  14   7   1    0.98    0.47
  14   7   1    0.94    0.40
  14   7   0    4.48    0.51
  14   7   0    3.73    0.53
  14   7   0    4.60    0.67
 -14  -7   1    1.27    0.33
  14   7  -1    0.69    0.32
  14   7  -1    0.79    0.32
  14   7  -1    1.70    0.43
  14   7  -1    0.95    0.39
  13   7   2   41.94    2.66
  13   7   2   37.30    2.54
  13   7   2   39.51    2.82
  13   7   1  271.10   15.97
  13   7   1  294.74   16.12
  13   7   1  275.54   15.84
  13   7   0   48.06    3.00
  13   7   0   46.65    2.89
  13   7   0   49.16    2.88
  13   7   0   47.22    3.00
 -13  -7   1  249.76   15.03
  13   7  -1  268.40   15.08
  13   7  -1  271.45   15.13
  13   7  -1  268.33   15.10
  13   7  -2   34.97    2.25
  13   7  -2   36.24    2.40
  13   7  -2   38.50    2.39
  13   7  -2   34.11    2.24
 -12  -7  -3    1.13    0.40
  12   7   3    1.80    0.51
  12   7   3    2.06    0.53
 -12  -7  -2    2.90    0.47
  12   7   2    1.94    0.50
  12   7   2    2.43    0.55
 -12  -7  -1    3.13    0.55
  12   7   1    4.41    0.41
  12   7   1    4.68    0.72
  12   7   1    4.10    0.59
  12   7   1    5.81    0.74
  12   7   0    1.76    0.32
  12   7   0    2.14    0.46
  12   7   0    1.51    0.34
  12   7   0    1.22    0.39
  12   7  -1    4.32    0.56
  12   7  -1    4.25    0.54
  12   7  -1    3.68    0.56
  12   7  -1    3.97    0.58
  12   7  -2    1.99    0.48
  12   7  -2    1.73    0.37
  12   7  -2    1.58    0.44
 -12  -7   3    1.48    0.33
 -11  -7  -3   55.40    3.43
  11   7   3   57.72    3.55
  11   7   3   58.27    3.55
  11   7   3   54.60    3.52
  11   7   2    2.57    0.52
  11   7   2    2.80    0.53
  11   7   2    3.23    0.55
 -11  -7  -1   81.97    4.45
  11   7   1   69.41    4.45
  11   7   1   77.98    4.55
  11   7   1   71.91    4.33
  11   7   1   70.87    4.44
  11   7   1   79.44    4.54
  11   7   0    4.76    0.53
  11   7   0    3.92    0.46
  11   7   0    4.82    0.65
  11   7   0    4.07    0.60
 -11  -7   1   73.74    4.29
 -11  -7   1   78.71    4.35
 -11  -7   1   75.54    4.33
  11   7  -1   73.33    4.39
  11   7  -1   73.04    4.37
  11   7  -1   71.63    4.36
  11   7  -1   70.50    4.38
  11   7  -2    3.97    0.63
  11   7  -2    2.26    0.49
  11   7  -2    3.08    0.42
  11   7  -2    2.59    0.42
 -11  -7   3   51.04    3.04
 -11  -7   3   48.19    3.09
  11   7  -3   49.72    3.25
  10   7   3    2.41    0.51
  10   7   3    2.42    0.51
 -10  -7  -2    1.73    0.37
 -10  -7  -2    1.93    0.37
  10   7   2    1.51    0.42
  10   7   2    1.48    0.46
  10   7   2    1.60    0.41
  10   7   1    5.14    0.44
  10   7   1    5.56    0.67
  10   7   1    5.40    0.63
  10   7   1    4.12    0.44
  10   7   1    5.26    0.67
 -10  -7   0    3.48    0.45
 -10  -7   0    3.90    0.45
  10   7   0    2.78    0.45
  10   7   0    3.01    0.39
  10   7   0    2.83    0.48
  10   7   0    3.56    0.55
  10   7  -1    5.04    0.60
  10   7  -1    6.39    0.64
  10   7  -1    5.74    0.60
  10   7  -1    5.39    0.60
 -10  -7   2    1.82    0.36
  10   7  -2    1.17    0.30
  10   7  -2    1.81    0.42
  10   7  -2    0.96    0.29
 -10  -7   3    4.72    0.55
 -10  -7   3    5.32    0.66
  -9  -7  -3  126.05    7.70
  -9  -7  -3  128.68    7.70
   9   7   3  146.68    7.81
   9   7   3  128.34    7.79
   9   7   3  136.84    7.79
  -9  -7  -2   10.94    0.86
  -9  -7  -2   11.35    0.88
  -9  -7  -1  198.60   11.62
  -9  -7  -1  209.31   11.63
   9   7   1  199.67   11.57
   9   7   1  197.69   11.67
   9   7   1  213.54   11.56
   9   7   0    4.19    0.49
   9   7   0    3.92    0.41
   9   7   0    3.36    0.53
  -9  -7   1  189.22   11.52
  -9  -7   1  195.29   11.53
  -9  -7   1  188.62   11.55
  -9  -7   1  195.12   11.59
   9   7  -1  225.24   11.61
   9   7  -1  203.08   11.65
   9   7  -1  214.15   11.59
   9   7  -1  214.79   11.63
   9   7  -2    4.65    0.48
   9   7  -2    4.66    0.47
  -9  -7   3  112.79    6.71
  -9  -7   3  110.93    6.76
   9   7  -3  123.78    6.92
  -8  -7  -4    9.95    0.84
   8   7   4    8.81    0.97
   8   7   4    7.30    0.88
  -8  -7  -3    1.36    0.35
  -8  -7  -3    1.04    0.32
   8   7   3    1.62    0.40
  -8  -7  -2   30.72    1.82
  -8  -7  -2   30.33    1.83
   8   7   2   25.31    1.88
   8   7   2   27.92    1.87
   8   7   1    2.16    0.40
   8   7   1    1.83    0.32
   8   7   1    1.88    0.30
   8   7   1    2.15    0.42
  -8  -7   0   45.82    2.73
  -8  -7   0   46.29    2.73
   8   7   0   47.41    2.82
   8   7   0   45.80    2.77
   8   7   0   44.27    2.77
  -8  -7   1    0.93    0.23
  -8  -7   1    0.92    0.25
  -8  -7   1    1.33    0.24
   8   7  -1    1.64    0.31
   8   7  -1    2.06    0.34
  -8  -7   2   27.05    1.65
  -8  -7   2   25.62    1.61
   8   7  -2   23.86    1.54
   8   7  -2   26.10    1.72
   8   7  -2   23.49    1.55
  -8  -7   3    1.74    0.39
  -8  -7   3    1.30    0.31
  -8  -7   4    8.94    0.86
  -8  -7   4    8.65    0.93
   8   7  -4    7.43    0.94
  -7  -7  -4  242.08   12.89
   7   7   4  218.30   12.94
   7   7   4  211.83   12.86
  -7  -7  -3   44.49    2.70
  -7  -7  -3   43.74    2.69
  -7  -7  -2  315.06   18.26
  -7  -7  -2  322.15   18.25
   7   7   2  312.39   18.17
   7   7   2  319.10   18.33
   7   7   2  341.79   18.33
   7   7   1    6.15    0.62
   7   7   1    5.38    0.49
   7   7   1    5.52    0.64
  -7  -7   0  321.55   19.18
  -7  -7   0  327.15   19.17
   7   7   0  341.63   19.23
   7   7   0  362.95   19.19
   7   7   0  342.51   19.24
  -7  -7   1   11.60    0.85
  -7  -7   1   12.27    0.87
  -7  -7   1   11.99    0.81
  -7  -7   1   12.55    0.89
  -7  -7   2  277.63   16.68
  -7  -7   2  296.47   16.82
  -7  -7   2  296.34   16.79
  -7  -7   2  289.93   16.69
   7   7  -2  275.10   16.71
   7   7  -2  317.15   16.74
   7   7  -2  318.79   16.91
   7   7  -2  296.77   16.72
  -7  -7   3   33.16    2.16
  -7  -7   3   36.79    2.24
  -7  -7   4  193.24   11.64
  -7  -7   4  206.74   11.70
   7   7  -4  209.32   11.85
  -6  -7  -4    4.34    0.58
  -6  -7  -4    2.88    0.47
   6   7   4    3.22    0.54
   6   7   4    4.24    0.70
  -6  -7  -3    5.46    0.59
  -6  -7  -3    4.42    0.53
   6   7   3    4.17    0.58
   6   7   3    3.66    0.63
  -6  -7  -2    9.16    0.58
  -6  -7  -2    9.10    0.71
  -6  -7  -2    8.71    0.71
   6   7   2    9.74    0.83
   6   7   2    8.53    0.75
   6   7   2    7.82    0.58
   6   7   2    8.01    0.64
   6   7   1    2.22    0.40
   6   7   1    2.32    0.35
   6   7   1    2.53    0.30
  -6  -7   0   13.67    0.90
  -6  -7   0   13.10    0.89
   6   7   0   13.24    0.88
   6   7   0   12.06    0.92
  -6  -7   1    4.91    0.48
  -6  -7   1    5.26    0.45
  -6  -7   1    4.53    0.50
  -6  -7   1    6.00    0.45
  -6  -7   2    8.85    0.56
  -6  -7   2    7.62    0.54
  -6  -7   2    7.96    0.70
  -6  -7   2    8.66    0.66
   6   7  -2    7.69    0.74
   6   7  -2    7.79    0.58
  -6  -7   3    3.54    0.44
  -6  -7   3    3.45    0.52
   6   7  -3    2.60    0.49
  -6  -7   4    3.28    0.50
  -6  -7   4    3.56    0.61
   6   7  -4    4.88    0.71
  -5  -7  -4    7.71    0.75
  -5  -7  -4    9.10    0.77
   5   7   4    6.74    0.85
  -5  -7  -3  110.86    6.18
  -5  -7  -3  112.90    6.19
  -5  -7  -3   98.06    6.09
   5   7   3  109.98    6.23
   5   7   3  103.29    6.25
   5   7   3  105.25    6.09
   5   7   2   16.97    1.25
   5   7   2   17.20    1.11
  -5  -7  -1  170.83    8.89
  -5  -7  -1  167.41    8.90
  -5  -7  -1  152.10    8.82
   5   7   1  146.97    8.94
   5   7   1  138.09    8.82
   5   7   1  158.01    8.85
   5   7   0   30.79    1.87
   5   7   0   28.58    1.80
  -5  -7   1  171.43    9.68
  -5  -7   1  179.05    9.63
  -5  -7   1  178.73    9.61
   5   7  -1  154.18    9.70
   5   7  -1  163.25    9.67
  -5  -7   2   19.04    1.30
  -5  -7   2   21.40    1.21
  -5  -7   3   96.02    6.17
  -5  -7   3   96.38    5.99
   5   7  -3  109.09    6.38
  -5  -7   4    5.99    0.59
   5   7  -4    4.24    0.70
  -4  -7  -4    4.36    0.55
  -4  -7  -4    4.68    0.57
   4   7   4    3.51    0.65
   4   7   4    3.23    0.51
  -4  -7  -3    4.49    0.53
  -4  -7  -3    4.26    0.53
   4   7   3    5.80    0.49
   4   7   3    5.67    0.66
  -4  -7  -2   18.99    1.16
  -4  -7  -2   17.12    1.18
  -4  -7  -2   15.46    1.04
   4   7   2   17.09    1.11
   4   7   2   17.90    1.24
  -4  -7  -1   14.95    1.04
  -4  -7  -1   14.74    0.94
  -4  -7  -1   15.06    1.02
   4   7   1   15.74    1.00
   4   7   1   15.68    1.10
  -4  -7   0   30.97    1.90
  -4  -7   0   30.11    1.88
  -4  -7   0   32.26    1.89
   4   7   0   28.51    1.90
   4   7   0   34.97    1.94
   4   7   0   30.37    1.88
  -4  -7   1   16.36    1.05
  -4  -7   1   16.98    1.10
  -4  -7   1   16.19    1.05
   4   7  -1   17.58    1.15
   4   7  -1   14.56    1.02
   4   7  -1   17.53    1.11
  -4  -7   2   19.02    1.08
  -4  -7   2   17.18    1.14
   4   7  -2   15.38    1.20
  -4  -7   3    6.46    0.57
   4   7  -3    5.51    0.67
  -4  -7   4    3.38    0.46
  -4  -7   4    3.91    0.59
   4   7  -4    2.92    0.54
  -3  -7  -4   29.42    2.05
  -3  -7  -4   32.52    2.02
   3   7   4   31.67    2.13
   3   7   4   32.86    2.06
   3   7   4   32.15    1.98
  -3  -7  -3   46.37    2.89
  -3  -7  -3   47.07    2.92
   3   7   3   48.30    2.98
   3   7   3   51.21    2.86
  -3  -7  -2   89.05    5.14
  -3  -7  -2   90.21    5.16
  -3  -7  -2   84.89    5.06
   3   7   2   89.89    5.19
   3   7   2   88.83    5.09
  -3  -7  -1   79.02    4.91
  -3  -7  -1   84.98    4.98
   3   7   1   87.83    4.95
   3   7   1   93.35    5.24
  -3  -7   0  131.31    8.44
  -3  -7   0  152.76    8.37
  -3  -7   0  146.33    8.35
   3   7   0  157.85    8.38
   3   7   0  155.60    8.41
   3   7   0  136.66    8.46
  -3  -7   1   88.15    4.88
  -3  -7   1   89.71    4.89
  -3  -7   1   79.93    4.96
   3   7  -1   83.27    4.87
  -3  -7   2   99.88    5.03
  -3  -7   2   89.01    5.01
  -3  -7   2   93.40    5.14
  -3  -7   2   85.42    5.09
   3   7  -2   79.50    4.99
   3   7  -2   81.61    5.00
  -3  -7   3   42.73    2.56
  -3  -7   3   41.93    2.63
  -3  -7   4   29.93    1.92
  -3  -7   4   27.49    1.84
  -2  -7  -4    2.71    0.41
  -2  -7  -4    1.91    0.41
   2   7   4    2.93    0.54
   2   7   4    2.94    0.47
   2   7   4    2.98    0.46
  -2  -7  -3   22.60    1.58
  -2  -7  -3   25.41    1.56
   2   7   3   23.05    1.61
   2   7   3   25.09    1.52
  -2  -7  -2    4.28    0.37
  -2  -7  -2    3.80    0.47
  -2  -7  -2    5.07    0.50
   2   7   2    4.88    0.56
  -2  -7  -1   66.45    3.67
  -2  -7  -1   62.40    3.69
  -2  -7  -1   59.58    3.61
   2   7   1   63.86    3.64
   2   7   1   62.12    3.71
  -2  -7   0    5.43    0.45
  -2  -7   0    5.90    0.45
   2   7   0    6.33    0.49
  -2  -7   1   67.50    3.70
  -2  -7   1   66.57    3.66
  -2  -7   1   67.57    3.74
   2   7  -1   59.90    3.74
   2   7  -1   56.92    3.64
  -2  -7   2    4.80    0.43
  -2  -7   2    5.07    0.37
  -2  -7   2    4.76    0.36
   2   7  -2    4.39    0.33
   2   7  -2    3.82    0.35
  -2  -7   3   22.49    1.54
  -2  -7   3   26.54    1.65
  -2  -7   3   24.21    1.42
   2   7  -3   24.15    1.66
  -2  -7   4    1.86    0.44
  -2  -7   4    1.64    0.34
  -1  -7  -4  109.69    6.05
  -1  -7  -4  109.32    6.09
   1   7   4   96.59    6.13
   1   7   4  100.32    6.04
  -1  -7  -3  376.71   21.91
  -1  -7  -3  402.66   21.90
   1   7   3  391.64   21.86
   1   7   3  375.39   21.94
  -1  -7  -2  208.58   12.56
  -1  -7  -2  206.93   12.55
   1   7   2  235.66   12.55
   1   7   2  233.48   12.61
  -1  -7  -1  571.54   34.25
  -1  -7  -1  563.64   34.24
  -1  -7  -1  644.65   34.26
   1   7   1  638.28   34.26
   1   7   1  622.11   34.31
  -1  -7   0  335.26   19.82
  -1  -7   0  361.11   19.75
  -1  -7   0  359.99   19.74
   1   7   0  355.24   19.80
   1   7   0  310.18   19.75
   1   7   0  365.33   19.77
   1   7   0  362.32   19.84
  -1  -7   1  656.32   33.89
   1   7  -1  574.80   33.80
   1   7  -1  571.26   33.88
  -1  -7   2  230.23   12.44
  -1  -7   2  230.17   12.43
  -1  -7   2  227.70   12.50
   1   7  -2  215.38   12.56
   1   7  -2  205.59   12.44
   1   7  -2  212.21   12.42
  -1  -7   3  365.77   21.57
  -1  -7   3  406.27   21.46
   1   7  -3  410.28   21.70
   1   7  -3  342.92   21.46
  -1  -7   4   90.38    5.37
   1   7  -4   92.61    5.49
   0  -7  -4    0.23    0.31
   0  -7  -4    0.41    0.24
   0   7   4    0.43    0.28
   0   7   4    0.45    0.34
   0  -7  -3    1.22    0.30
   0   7   3    0.27    0.30
   0   7   3    0.74    0.26
   0  -7  -2    0.62    0.21
   0   7   2    1.05    0.32
   0   7   2    0.70    0.29
   0  -7  -1    2.12    0.26
   0  -7  -1    1.66    0.25
   0  -7  -1    2.19    0.28
   0   7   1    1.65    0.30
   0   7   1    1.31    0.26
   0  -7   0    1.50    0.23
   0  -7   0    1.66    0.22
   0   7   0    1.72    0.30
   0   7   0    1.98    0.29
   0  -7   1    3.43    0.29
   0  -7   1    3.13    0.29
   0   7  -1    2.86    0.28
   0  -7   2    0.40    0.13
   0  -7   2    0.65    0.19
   0   7  -2    0.52    0.15
   0   7  -2    0.47    0.17
   0   7  -2    0.66    0.24
   0   7  -3    1.43    0.25
   0   7  -3    1.92    0.39
   0  -7   4    0.06    0.23
   0   7  -4    0.50    0.31
   1  -7  -4  109.02    5.89
   1  -7  -4   98.15    5.93
  -1   7   4   99.51    5.91
  -1   7   4   98.29    5.98
   1  -7  -3  394.16   21.88
  -1   7   3  372.85   21.93
  -1   7   3  392.68   21.88
   1  -7  -2  214.50   13.04
   1  -7  -2  219.64   13.03
  -1   7   2  240.13   13.10
  -1   7   2  245.87   13.07
   1  -7  -1  606.68   34.81
  -1   7   1  625.47   34.82
  -1   7   1  621.79   34.83
   1  -7   0  351.97   20.14
   1  -7   0  365.32   20.11
   1  -7   0  361.69   20.11
  -1   7   0  330.11   20.17
  -1   7   0  349.58   20.13
  -1   7   0  374.60   20.17
  -1   7   0  362.52   20.16
   1  -7   1  633.23   34.32
  -1   7  -1  586.80   34.25
  -1   7  -1  587.37   34.32
  -1   7  -1  626.88   34.31
   1  -7   2  229.49   12.48
   1  -7   2  222.86   12.43
  -1   7  -2  212.09   12.51
  -1   7  -2  214.86   12.43
   1  -7   3  387.31   20.40
   1  -7   3  360.31   20.51
   1  -7   3  386.40   20.42
  -1   7  -3  343.60   20.57
  -1   7  -3  341.41   20.42
  -1   7  -3  354.09   20.41
   1  -7   4   90.64    5.26
   1  -7   4   88.45    5.08
   2  -7  -4    2.32    0.44
   2  -7  -4    3.06    0.46
  -2   7   4    3.25    0.58
  -2   7   4    2.18    0.49
   2  -7  -3   22.63    1.50
  -2   7   3   24.61    1.60
  -2   7   3   24.05    1.54
   2  -7  -2    5.07    0.46
  -2   7   2    4.74    0.54
  -2   7   2    5.26    0.51
   2  -7  -1   66.30    3.79
   2  -7  -1   66.18    3.80
  -2   7   1   63.72    3.81
  -2   7   1   66.71    3.82
   2  -7   0    6.10    0.44
   2  -7   0    6.09    0.44
  -2   7   0    5.33    0.47
   2  -7   1   63.89    3.73
   2  -7   1   66.24    3.74
   2  -7   1   68.60    3.80
  -2   7  -1   58.72    3.78
  -2   7  -1   68.84    3.81
  -2   7  -1   65.17    3.77
  -2   7  -1   63.31    3.80
   2  -7   2    4.58    0.39
   2  -7   2    5.37    0.39
  -2   7  -2    4.56    0.48
   2  -7   3   22.45    1.43
   2  -7   3   22.52    1.35
   2  -7   3   22.57    1.35
  -2   7  -3   21.38    1.47
   2  -7   4    2.26    0.27
   2  -7   4    2.00    0.38
  -2   7  -4    1.94    0.41
   3  -7  -4   33.82    2.00
   3  -7  -4   31.94    1.97
  -3   7   4   29.19    1.99
  -3   7   4   28.99    2.04
   3  -7  -3   50.04    2.79
  -3   7   3   45.06    2.83
  -3   7   3   45.53    2.87
   3  -7  -2   98.67    5.37
   3  -7  -2   99.53    5.39
  -3   7   2   88.31    5.41
  -3   7   2   87.50    5.40
   3  -7  -1   93.00    4.77
  -3   7   1   77.81    4.83
  -3   7   1   77.83    4.77
   3  -7   0  148.32    7.97
   3  -7   0  149.85    7.97
  -3   7   0  136.95    7.98
  -3   7   0  124.61    7.99
  -3   7   0  141.59    7.99
   3  -7   1   91.79    4.73
   3  -7   1   78.69    4.77
   3  -7   1   90.50    4.72
  -3   7  -1   84.75    4.75
  -3   7  -1   74.80    4.72
  -3   7  -1   73.41    4.76
   3  -7   2   85.83    5.16
   3  -7   2   91.13    5.13
   3  -7   2   91.18    5.15
  -3   7  -2   90.89    5.19
   3  -7   3   48.38    2.74
   3  -7   3   50.30    2.82
   3  -7   3   43.86    2.80
  -3   7  -3   46.15    2.84
   3  -7   4   31.43    1.76
   3  -7   4   27.65    1.87
  -3   7  -4   28.75    1.89
   4  -7  -4    3.26    0.48
   4  -7  -4    2.74    0.48
  -4   7   4    3.45    0.56
   4  -7  -3    5.97    0.51
   4  -7  -3    5.21    0.55
  -4   7   3    4.22    0.55
  -4   7   3    5.09    0.60
   4  -7  -2   15.76    1.05
   4  -7  -2   16.46    1.07
  -4   7   2   16.66    1.13
  -4   7   2   17.19    1.13
   4  -7  -1   17.27    1.00
   4  -7  -1   16.45    0.99
   4  -7  -1   13.50    1.09
  -4   7   1   14.77    1.02
  -4   7   1   14.61    0.99
   4  -7   0   29.09    1.83
  -4   7   0   32.69    1.83
  -4   7   0   28.96    1.89
  -4   7   0   32.06    1.86
   4  -7   1   16.67    1.06
   4  -7   1   14.13    1.01
   4  -7   1   15.97    0.96
  -4   7  -1   15.42    0.99
  -4   7  -1   14.48    0.95
  -4   7  -1   14.34    1.01
   4  -7   2   16.58    1.02
   4  -7   2   16.41    1.03
   4  -7   2   15.50    1.13
  -4   7  -2   15.59    1.05
   4  -7   3    4.99    0.47
   4  -7   3    4.99    0.41
   4  -7   3    5.22    0.43
  -4   7  -3    4.28    0.48
   4  -7   4    2.85    0.33
   4  -7   4    2.23    0.29
   4  -7   4    2.65    0.44
  -4   7  -4    2.95    0.44
   5  -7  -4    5.04    0.57
   5  -7  -4    4.79    0.56
   5  -7  -3  104.92    6.03
   5  -7  -3  107.65    6.06
  -5   7   3  103.99    6.11
  -5   7   3  102.89    6.10
   5  -7  -2   13.83    0.91
   5  -7  -2   13.24    0.90
   5  -7  -1  160.04    9.07
   5  -7  -1  155.63    9.08
  -5   7   1  159.68    9.08
  -5   7   1  163.54    9.12
  -5   7   0   35.25    2.06
  -5   7   0   35.21    2.12
   5  -7   1  157.80    8.84
   5  -7   1  154.35    8.84
  -5   7  -1  168.58    8.95
  -5   7  -1  141.38    8.85
  -5   7  -1  155.38    8.85
   5  -7   2   13.46    0.94
   5  -7   2   15.73    0.98
   5  -7   2   13.94    0.96
  -5   7  -2   15.66    0.99
   5  -7   3   96.72    5.74
   5  -7   3  103.22    5.72
   5  -7   3  101.64    5.70
  -5   7  -3   96.53    5.74
   5  -7   4    4.59    0.46
   5  -7   4    4.25    0.41
   5  -7   4    5.68    0.56
  -5   7  -4    5.25    0.52
   6  -7  -4    3.12    0.47
   6  -7  -4    3.48    0.50
  -6   7   4    3.67    0.58
  -6   7   4    3.27    0.55
   6  -7  -3    2.87    0.38
   6  -7  -3    3.09    0.44
  -6   7   3    2.98    0.49
  -6   7   3    3.53    0.49
   6  -7  -2    7.70    0.66
   6  -7  -2    7.91    0.61
  -6   7   2    9.65    0.72
  -6   7   2    7.81    0.67
   6  -7  -1    3.02    0.35
   6  -7  -1    2.87    0.35
   6  -7  -1    3.24    0.36
  -6   7   1    3.80    0.38
  -6   7   1    4.04    0.45
   6  -7   0   12.06    0.83
   6  -7   0   13.72    0.85
  -6   7   0   12.10    0.81
  -6   7   0   11.27    0.78
  -6   7   0   14.08    0.88
   6  -7   1    3.71    0.37
   6  -7   1    3.60    0.37
   6  -7   1    3.16    0.37
  -6   7  -1    3.57    0.40
  -6   7  -1    4.25    0.31
   6  -7   2    8.71    0.64
   6  -7   2    7.91    0.65
   6  -7   2    9.20    0.66
  -6   7  -2    8.79    0.66
   6  -7   3    2.93    0.37
   6  -7   3    2.84    0.38
  -6   7  -3    3.38    0.40
   6  -7   4    3.44    0.43
   6  -7   4    4.05    0.45
   6  -7   4    2.87    0.47
  -6   7  -4    4.37    0.46
   7  -7  -4  202.13   11.75
   7  -7  -4  210.33   11.79
  -7   7   4  207.98   11.87
  -7   7   4  203.81   11.83
   7  -7  -3   27.00    1.87
  -7   7   3   34.66    1.97
   7  -7  -2  300.53   17.06
   7  -7  -2  310.03   17.08
  -7   7   2  294.99   17.12
  -7   7   2  300.61   17.09
   7  -7  -1    5.92    0.50
   7  -7  -1    5.69    0.54
   7  -7  -1    7.05    0.52
   7  -7   0  294.71   16.80
   7  -7   0  306.60   16.80
  -7   7   0  304.99   16.75
  -7   7   0  296.85   16.81
  -7   7   0  281.67   16.74
  -7   7  -1   10.10    0.71
  -7   7  -1    9.28    0.61
  -7   7  -1    9.45    0.63
   7  -7   2  301.93   16.28
   7  -7   2  293.46   16.31
   7  -7   2  289.08   16.27
  -7   7  -2  257.18   16.25
  -7   7  -2  294.19   16.25
   7  -7   3   25.33    1.67
   7  -7   3   26.75    1.68
   7  -7   3   26.11    1.66
  -7   7  -3   29.11    1.67
   7  -7   4  198.52   11.16
   7  -7   4  184.94   11.23
   7  -7   4  217.68   11.24
  -7   7  -4  184.19   11.16
   8  -7  -4    7.47    0.72
   8  -7  -4    7.47    0.67
  -8   7   4    7.13    1.13
  -8   7   4    8.35    0.76
   8  -7  -3    1.12    0.31
   8  -7  -3    1.22    0.27
  -8   7   3    0.94    0.29
  -8   7   3    0.80    0.32
   8  -7  -2   24.85    1.65
   8  -7  -2   26.14    1.63
  -8   7   2   29.41    1.73
  -8   7   2   25.44    1.64
   8  -7  -1    1.33    0.25
   8  -7  -1    1.28    0.24
   8  -7  -1    1.21    0.25
  -8   7   1    1.06    0.27
  -8   7   1    1.07    0.22
   8  -7   0   41.90    2.48
   8  -7   0   40.76    2.46
  -8   7   0   39.69    2.38
  -8   7   0   40.90    2.47
  -8   7   0   43.23    2.38
   8  -7   1    1.61    0.28
   8  -7   1    1.36    0.26
  -8   7  -1    1.19    0.25
  -8   7  -1    1.60    0.18
   8  -7   2   23.82    1.55
   8  -7   2   24.84    1.56
   8  -7   2   24.74    1.57
  -8   7  -2   25.22    1.54
  -8   7  -2   24.86    1.49
   8  -7   3    1.41    0.29
   8  -7   3    1.74    0.32
  -8   7  -3    1.39    0.27
   8  -7   4    7.27    0.63
   8  -7   4    6.29    0.68
   8  -7   4    7.35    0.66
  -8   7  -4    7.92    0.62
   9  -7  -3  125.82    6.96
   9  -7  -3  124.03    6.92
  -9   7   3  116.49    6.94
  -9   7   3  114.74    7.01
   9  -7  -2    5.78    0.57
   9  -7  -2    6.09    0.54
   9  -7  -1  196.74   10.85
   9  -7  -1  203.30   10.87
  -9   7   1  178.96   10.79
  -9   7   1  183.79   10.88
   9  -7   0    5.48    0.51
   9  -7   0    5.09    0.49
   9  -7   1  192.67   10.70
   9  -7   1  192.36   10.70
  -9   7  -1  177.42   10.65
   9  -7   2    7.20    0.69
   9  -7   2    6.56    0.64
  -9   7  -2    8.26    0.61
   9  -7   3  122.97    6.89
   9  -7   3  125.69    6.90
   9  -7   3  117.68    6.87
  -9   7  -3  110.98    6.82
  10  -7  -3    3.21    0.50
  10  -7  -3    3.22    0.45
  10  -7  -2    1.58    0.29
  10  -7  -2    2.38    0.37
 -10   7   2    1.57    0.29
 -10   7   2    1.62    0.36
  10  -7  -1    6.58    0.56
  10  -7  -1    6.87    0.60
  10  -7  -1    5.45    0.49
  10  -7   0    3.24    0.44
  10  -7   0    3.33    0.42
 -10   7   0    2.94    0.40
 -10   7  -1   10.93    0.79
  10  -7   2    1.45    0.33
  10  -7   2    1.20    0.31
  10  -7   3    3.09    0.44
  10  -7   3    2.72    0.43
  10  -7   3    3.94    0.52
  11  -7  -3   54.19    3.20
 -11   7   3   54.23    3.44
 -11   7   3   50.25    3.14
 -11   7   2    5.66    0.63
 -11   7   2    5.60    0.48
  11  -7  -1   70.23    4.00
 -11   7   1   64.80    4.25
  11  -7   0    5.04    0.55
  11  -7   0    4.57    0.52
  11  -7   1   70.25    4.13
  11  -7   1   71.10    4.13
 -11   7  -1   67.73    4.06
  11  -7   2    3.65    0.54
  11  -7   2    3.06    0.51
  11  -7   3   51.27    3.05
  11  -7   3   48.16    3.10
 -11   7  -3   49.77    2.92
  12  -7  -3    1.84    0.63
  12  -7  -3    1.52    0.34
 -12   7   3    1.52    0.31
  12  -7  -2    2.54    0.42
  12  -7  -2    2.32    0.38
 -12   7   2    2.88    0.51
 -12   7   2    2.82    0.33
  12  -7  -1    3.51    0.51
  12  -7  -1    4.15    0.48
 -12   7   1    2.86    0.47
  12  -7   0    2.05    0.38
  12  -7   0    2.17    0.37
  12  -7   1    3.73    0.56
  12  -7   1    3.84    0.53
 -12   7  -1    4.03    0.45
  12  -7   2    2.36    0.44
  12  -7   2    2.03    0.53
  12  -7   3    1.48    0.39
  13  -7  -2   41.40    2.62
  13  -7  -2   40.48    2.66
 -13   7   2   47.38    2.72
  13  -7  -1  254.89   13.76
 -13   7   1  227.91   13.77
  13  -7   0   45.79    2.92
  13  -7   0   50.90    3.27
  13  -7   1  254.38   14.04
  13  -7   1  254.48   14.09
 -13   7  -1  227.92   13.94
  13  -7   2   38.26    2.60
  13  -7   2   39.17    2.60
 -13   7  -2   46.05    2.49
  14  -7  -1    1.22    0.37
  14  -7  -1    1.31    0.34
 -14   7   1    1.54    0.34
  14  -7   0    3.31    0.57
 -14   7   0    3.10    0.45
  14  -7   1    1.33    0.41
  14  -7   1    1.21    0.39
 -14   7  -1    0.81    0.28
  15  -7   0   56.76    3.61
  15  -7   0   58.70    3.54
 -14  -8  -1   81.55    4.69
  14   8   1   76.20    4.82
  14   8   0    0.96    0.54
  14   8   0    1.32    0.45
  14   8   0    1.28    0.30
  14   8   0    1.40    0.46
  14   8  -1   70.44    4.21
  14   8  -1   70.16    4.21
  14   8  -1   70.82    4.22
  14   8  -1   68.05    4.17
 -13  -8  -2    7.95    0.76
  13   8   2    5.82    0.86
  13   8   2    7.23    0.87
  13   8   2    7.32    0.88
 -13  -8  -1   29.59    1.85
  13   8   1   28.46    1.98
  13   8   1   26.29    1.85
  13   8   1   27.31    1.95
 -13  -8   0    7.33    0.65
  13   8   0    5.62    0.64
  13   8   0    5.85    0.76
  13   8   0    6.01    0.58
  13   8   0    5.58    0.76
  13   8  -1   24.95    1.70
  13   8  -1   25.41    1.72
  13   8  -1   26.53    1.74
  13   8  -1   25.10    1.73
 -13  -8   2    7.53    0.73
 -13  -8   2    7.01    0.67
  13   8  -2    6.26    0.78
  13   8  -2    6.47    0.78
  13   8  -2    5.86    0.70
  13   8  -2    6.10    0.70
 -12  -8  -2  128.50    7.83
  12   8   2  144.57    7.98
  12   8   2  145.77    7.98
  12   8   2  123.50    7.91
  12   8   1   33.67    2.06
  12   8   1   32.82    2.20
  12   8   1   32.67    2.13
  12   8   1   32.34    2.20
 -12  -8   0  167.71   10.09
  12   8   0  186.98   10.23
  12   8   0  171.62   10.13
  12   8   0  182.26   10.20
  12   8   0  174.88   10.09
  12   8  -1   31.37    2.08
  12   8  -1   32.45    2.07
  12   8  -1   33.36    2.20
  12   8  -1   31.47    2.06
 -12  -8   2  116.53    7.14
 -12  -8   2  120.89    7.15
  12   8  -2  127.82    7.12
  12   8  -2  117.16    7.10
  12   8  -2  125.64    7.29
  12   8  -2  130.91    7.29
 -11  -8  -3  120.09    6.31
  11   8   3  100.33    6.40
  11   8   3  100.84    6.37
  11   8   3  108.75    6.41
 -11  -8  -2  151.88    8.07
  11   8   2  130.72    8.25
  11   8   2  131.99    8.07
 -11  -8  -1  194.34    9.76
  11   8   1  159.10    9.77
  11   8   1  166.32    9.83
  11   8   1  164.20    9.65
  11   8   1  164.96    9.82
  11   8   0  164.16    9.42
  11   8   0  165.23    9.51
  11   8   0  164.94    9.47
 -11  -8   1  181.53    9.98
 -11  -8   1  187.80    9.95
 -11  -8   1  191.63   10.02
  11   8  -1  159.60   10.05
  11   8  -1  169.43   10.02
  11   8  -1  163.22   10.03
  11   8  -1  168.39   10.02
 -11  -8   2  136.61    7.22
  11   8  -2  126.32    7.30
  11   8  -2  123.21    7.13
  11   8  -2  111.96    7.11
  11   8  -2  120.57    7.31
 -11  -8   3  108.87    6.27
 -11  -8   3  106.12    6.15
  11   8  -3   98.73    6.33
 -10  -8  -3   39.07    2.60
  10   8   3   44.66    2.72
  10   8   3   39.81    2.75
  10   8   3   45.56    2.73
 -10  -8  -2   19.14    1.27
 -10  -8  -2   17.03    1.24
 -10  -8  -1   72.58    4.56
 -10  -8  -1   74.11    4.57
  10   8   1   80.99    4.65
  10   8   1   84.16    4.52
  10   8   0   40.46    2.37
  10   8   0   34.59    2.29
  10   8   0   38.05    2.33
  10   8   0   34.90    2.23
 -10  -8   1   71.87    4.53
 -10  -8   1   71.53    4.47
 -10  -8   1   69.62    4.49
 -10  -8   1   74.10    4.47
  10   8  -1   87.35    4.62
  10   8  -1   85.28    4.59
  10   8  -1   81.80    4.62
  10   8  -2   26.24    1.84
  10   8  -2   24.07    1.63
  10   8  -2   27.68    1.65
 -10  -8   3   34.01    2.28
 -10  -8   3   34.42    2.33
  10   8  -3   40.82    2.51
  -9  -8  -3   17.99    1.28
  -9  -8  -3   17.66    1.28
   9   8   3   18.03    1.44
   9   8   3   18.95    1.36
  -9  -8  -2    9.02    0.76
  -9  -8  -2    9.04    0.76
   9   8   2    8.53    0.90
  -9  -8  -1   28.82    1.90
  -9  -8  -1   28.85    1.90
   9   8   1   33.06    2.00
   9   8   1   30.21    1.98
   9   8   1   31.20    1.85
  -9  -8   0    7.63    0.69
  -9  -8   0    8.07    0.69
   9   8   0    8.78    0.74
   9   8   0    9.33    0.68
   9   8   0   10.24    0.81
  -9  -8   1   28.09    1.89
  -9  -8   1   27.46    1.82
  -9  -8   1   28.50    1.83
   9   8  -1   30.77    1.98
   9   8  -1   31.18    1.90
   9   8  -1   31.56    1.93
   9   8  -1   34.01    1.93
  -9  -8   2    8.30    1.03
  -9  -8   2    8.11    0.76
   9   8  -2    9.45    0.72
   9   8  -2   10.23    0.87
   9   8  -2    8.77    0.70
  -9  -8   3   15.25    1.14
  -9  -8   3   16.38    1.22
   9   8  -3   15.72    1.33
  -8  -8  -3   24.00    1.57
  -8  -8  -3   23.00    1.56
   8   8   2  233.51   13.60
   8   8   2  240.71   13.79
   8   8   2  246.71   13.76
   8   8   1   11.32    0.80
   8   8   1   12.23    0.95
   8   8   1   10.22    0.91
  -8  -8   0  345.88   17.58
   8   8   0  295.36   17.62
   8   8   0  292.79   17.63
   8   8   0  306.67   17.60
   8   8  -1   10.40    0.80
   8   8  -1    9.65    0.80
   8   8  -1   10.29    0.87
  -8  -8   2  266.30   14.23
  -8  -8   2  252.94   14.21
  -8  -8   2  273.12   14.67
  -8  -8   2  251.30   14.34
   8   8  -2  242.66   14.26
   8   8  -2  224.61   14.25
  -8  -8   3   21.32    1.41
  -8  -8   3   17.93    1.33
  -7  -8  -4    9.99    0.83
  -7  -8  -4    9.13    0.84
   7   8   4    7.56    0.99
   7   8   4    7.85    0.87
  -7  -8  -3    1.02    0.33
  -7  -8  -3    1.20    0.33
   7   8   3    1.88    0.49
  -7  -8  -2   25.25    1.65
  -7  -8  -2   28.32    1.73
   7   8   2   30.04    1.80
   7   8   2   26.25    1.67
   7   8   2   26.33    1.85
  -7  -8  -1    1.60    0.30
   7   8   1    1.68    0.30
   7   8   1    1.98    0.41
  -7  -8   0   44.25    2.68
  -7  -8   0   45.08    2.69
   7   8   0   44.34    2.74
   7   8   0   47.05    2.70
  -7  -8   1    2.50    0.40
  -7  -8   1    1.54    0.27
   7   8  -1    2.01    0.34
   7   8  -1    2.31    0.40
  -7  -8   2   26.09    1.60
  -7  -8   2   28.79    1.63
  -7  -8   2   26.27    1.73
  -7  -8   2   27.75    1.75
   7   8  -2   28.86    1.67
   7   8  -2   26.78    1.80
   7   8  -2   25.25    1.64
  -7  -8   3    1.42    0.37
  -7  -8   3    1.65    0.34
   7   8  -3    2.38    0.50
  -7  -8   4    6.45    0.90
  -7  -8   4    8.32    0.82
   7   8  -4    7.59    0.90
  -6  -8  -4  108.28    6.32
  -6  -8  -4  109.47    6.32
   6   8   4  105.57    6.47
   6   8   4  109.77    6.38
  -6  -8  -3   17.37    1.10
   6   8   3   18.57    1.38
   6   8   3   17.54    1.13
  -6  -8  -2  176.79    9.78
  -6  -8  -2  174.68    9.79
  -6  -8  -2  152.29    9.69
   6   8   2  180.91    9.90
   6   8   2  171.06    9.74
   6   8   1   23.60    1.63
   6   8   1   24.29    1.51
  -6  -8   0  214.76   12.93
  -6  -8   0  218.14   12.94
   6   8   0  229.69   13.00
   6   8   0  249.37   12.97
  -6  -8   1   44.25    2.59
  -6  -8   1   45.24    2.65
  -6  -8   1   42.77    2.67
  -6  -8   2  168.41    9.88
  -6  -8   2  172.02    9.90
  -6  -8   2  180.17    9.79
  -6  -8   2  168.41    9.77
   6   8  -2  182.31    9.96
   6   8  -2  157.91    9.83
   6   8  -2  179.99    9.81
  -6  -8   3   25.17    1.58
  -6  -8   3   20.98    1.50
  -6  -8   4   98.38    5.83
  -6  -8   4   88.59    5.77
   6   8  -4  108.90    5.98
   5   8   4   16.40    1.37
   5   8   4   16.46    1.25
  -5  -8  -3    6.37    0.56
  -5  -8  -3    6.55    0.63
   5   8   3    5.66    0.73
   5   8   3    5.63    0.53
  -5  -8  -2   41.61    2.72
  -5  -8  -2   49.14    2.80
  -5  -8  -2   49.31    2.78
   5   8   2   44.96    2.74
   5   8   2   46.26    2.88
  -5  -8  -1    3.28    0.45
  -5  -8  -1    3.99    0.43
   5   8   1    2.88    0.52
   5   8   1    3.09    0.43
  -5  -8   0   71.83    4.21
  -5  -8   0   73.18    4.23
   5   8   0   74.93    4.29
   5   8   0   69.76    4.25
  -5  -8   1    4.14    0.41
  -5  -8   1    4.35    0.47
  -5  -8   1    4.00    0.43
   5   8  -1    4.05    0.53
  -5  -8   2   52.42    2.85
  -5  -8   2   45.29    2.92
  -5  -8   2   53.03    2.96
   5   8  -2   45.01    2.97
  -5  -8   3    6.02    0.58
  -5  -8   3    6.50    0.66
   5   8  -3    5.47    0.69
  -5  -8   4   18.92    1.29
  -5  -8   4   15.83    1.21
   5   8  -4   15.31    1.32
  -4  -8  -4   40.04    2.62
  -4  -8  -4   40.86    2.64
   4   8   4   41.85    2.79
   4   8   4   44.01    2.59
   4   8   4   47.49    2.72
  -4  -8  -3   21.52    1.54
  -4  -8  -3   22.14    1.56
   4   8   3   27.54    1.52
  -4  -8  -2   91.21    5.52
  -4  -8  -2   93.71    5.56
   4   8   2   95.18    5.50
   4   8   2  101.68    5.63
  -4  -8  -1   46.91    2.93
  -4  -8  -1   47.83    2.95
   4   8   1   53.55    2.93
   4   8   1   48.82    3.01
  -4  -8   0  135.73    8.12
  -4  -8   0  131.56    8.11
   4   8   0  150.83    8.17
   4   8   0  150.31    8.22
  -4  -8   1   49.21    2.90
  -4  -8   1   50.85    2.90
   4   8  -1   47.82    2.99
  -4  -8   2  100.67    5.30
  -4  -8   2   93.10    5.26
  -4  -8   2   91.13    5.36
   4   8  -2   84.72    5.26
  -4  -8   3   20.44    1.44
  -4  -8   3   21.46    1.39
  -4  -8   4   35.10    2.29
  -4  -8   4   37.69    2.36
  -3  -8  -4  142.62    7.81
  -3  -8  -4  143.75    7.79
   3   8   4  124.09    7.90
   3   8   4  132.18    7.76
   3   8   4  131.17    7.82
  -3  -8  -3  143.63    8.16
  -3  -8  -3  151.29    8.13
   3   8   3  138.04    8.07
   3   8   3  131.38    8.35
  -3  -8  -2  258.87   16.37
  -3  -8  -2  293.69   16.27
   3   8   2  293.63   16.24
   3   8   2  299.64   16.34
  -3  -8  -1  218.50   12.55
  -3  -8  -1  225.59   12.57
   3   8   1  214.13   12.62
   3   8   1  225.31   12.54
  -3  -8   0  426.39   24.41
   3   8   0  430.20   24.43
   3   8   0  440.54   24.46
  -3  -8   1  233.98   12.74
  -3  -8   1  225.11   12.66
  -3  -8   1  231.13   12.67
   3   8  -1  222.21   12.72
   3   8  -1  205.05   12.75
  -3  -8   2  311.67   16.97
  -3  -8   2  296.14   17.04
  -3  -8   2  289.42   16.96
   3   8  -2  305.23   17.11
  -3  -8   3  148.34    8.13
   3   8  -3  138.34    8.39
  -3  -8   4  116.95    7.17
   3   8  -4  130.40    7.32
  -2  -8  -4  169.92    9.35
  -2  -8  -4  168.97    9.37
   2   8   4  153.01    9.44
   2   8   4  157.41    9.32
  -2  -8  -3    9.23    0.82
   2   8   3    9.76    0.89
   2   8   3   10.18    0.76
  -2  -8  -2  318.40   18.90
  -2  -8  -2  340.60   18.97
   2   8   2  348.25   18.97
   2   8   2  327.89   18.97
  -2  -8  -1    9.31    0.75
  -2  -8  -1    9.14    0.73
   2   8   1   11.52    0.77
   2   8   1   12.06    0.85
  -2  -8   0  488.69   28.01
  -2  -8   0  491.87   28.01
   2   8   0  481.20   28.07
   2   8   0  525.08   28.05
  -2  -8   1    9.44    0.63
  -2  -8   1    8.95    0.61
   2   8  -1    7.65    0.62
   2   8  -1    9.73    0.74
   2   8  -1    8.40    0.69
  -2  -8   2  369.08   19.97
  -2  -8   2  338.71   20.04
  -2  -8   2  351.07   19.96
   2   8  -2  357.66   20.10
  -2  -8   3    8.97    0.60
  -2  -8   3   10.31    0.76
   2   8  -3    8.82    0.60
   2   8  -3    8.82    0.84
  -2  -8   4  135.64    8.74
   2   8  -4  168.60    8.93
  -1  -8  -4    8.08    0.72
  -1  -8  -4    7.01    0.74
   1   8   4    6.36    0.81
   1   8   4    7.20    0.70
  -1  -8  -3    1.89    0.36
  -1  -8  -3    2.11    0.39
   1   8   3    2.83    0.48
   1   8   3    2.61    0.42
  -1  -8  -2   30.88    1.90
  -1  -8  -2   31.29    1.91
   1   8   2   30.73    1.90
   1   8   2   30.52    1.97
  -1  -8  -1    4.92    0.45
  -1  -8  -1    5.52    0.44
   1   8   1    5.15    0.52
   1   8   1    3.98    0.46
  -1  -8   0   62.63    3.48
  -1  -8   0   61.46    3.49
   1   8   0   60.87    3.52
   1   8   0   55.17    3.59
  -1  -8   1    4.41    0.36
  -1  -8   1    3.71    0.44
  -1  -8   1    4.36    0.36
   1   8  -1    3.75    0.46
  -1  -8   2   29.82    1.89
  -1  -8   2   33.26    1.82
   1   8  -2   32.09    1.96
   1   8  -2   27.93    1.81
  -1  -8   3    2.87    0.28
  -1  -8   3    2.17    0.39
   1   8  -3    3.15    0.52
  -1  -8   4    5.96    0.64
   1   8  -4    7.85    0.82
   0  -8  -4   13.70    1.11
   0   8   4   14.29    1.17
   0   8   4   13.90    1.05
   0  -8  -3  103.34    5.89
   0  -8  -3  103.04    5.88
   0   8   3   99.30    5.85
   0   8   3   98.83    5.93
   0  -8  -2   19.17    1.25
   0  -8  -1  125.51    6.97
   0  -8  -1  122.41    6.95
   0   8   1  120.44    7.04
   0   8   1  118.86    7.01
   0  -8   0   24.98    1.58
   0  -8   0   25.54    1.57
   0   8   0   28.22    1.64
   0  -8   1  126.64    7.08
   0  -8   1  129.82    7.09
   0  -8   1  128.71    7.19
   0   8  -1  125.44    7.15
   0   8  -1  111.65    7.18
   0  -8   2   22.34    1.38
   0  -8   2   18.99    1.30
   0   8  -2   23.05    1.37
   0   8  -2   22.23    1.44
   0  -8   3   94.18    5.60
   0  -8   3  104.68    5.50
   0   8  -3   99.02    5.71
   0   8  -3   87.95    5.49
   0  -8   4   12.15    0.92
   0   8  -4   10.84    1.01
   1  -8  -4    5.65    0.70
   1  -8  -4    7.22    0.66
  -1   8   4    6.38    0.77
  -1   8   4    6.08    0.79
   1  -8  -3    2.61    0.42
   1  -8  -3    2.46    0.43
  -1   8   3    2.42    0.45
  -1   8   3    2.69    0.44
   1  -8  -2   32.49    1.94
   1  -8  -2   33.41    1.96
  -1   8   2   30.64    2.00
  -1   8   2   31.06    1.97
   1  -8  -1    4.12    0.37
   1  -8  -1    4.31    0.40
  -1   8   1    3.56    0.42
   1  -8   0   63.02    3.55
  -1   8   0   59.34    3.74
   1  -8   1    4.32    0.36
   1  -8   1    3.97    0.35
  -1   8  -1    4.09    0.44
   1  -8   2   31.22    1.86
   1  -8   2   32.82    1.85
   1  -8   2   29.30    1.91
  -1   8  -2   32.41    1.98
   1  -8   3    3.16    0.30
   1  -8   3    2.75    0.28
   1  -8   3    2.65    0.40
  -1   8  -3    2.41    0.43
   1  -8   4    6.09    0.62
   1  -8   4    6.34    0.45
  -1   8  -4    5.78    0.71
   2  -8  -4  164.81    8.99
   2  -8  -4  157.65    9.02
  -2   8   4  151.35    9.07
  -2   8   4  150.17    8.99
   2  -8  -3    8.68    0.73
   2  -8  -3    8.00    0.74
  -2   8   3   10.30    0.85
  -2   8   3   10.77    0.79
   2  -8  -2  349.97   19.40
   2  -8  -2  347.24   19.39
  -2   8   2  331.98   19.44
  -2   8   2  342.65   19.42
   2  -8  -1   13.36    0.87
  -2   8   1   13.99    1.07
  -2   8   1   12.96    0.92
   2  -8   0  467.29   26.35
   2  -8   0  474.42   26.31
  -2   8   0  460.89   26.35
  -2   8   0  463.93   26.34
   2  -8   1    9.16    0.72
   2  -8   1   12.04    0.81
   2  -8   1    9.64    0.69
  -2   8  -1   10.45    0.76
  -2   8  -1   11.28    0.80
   2  -8   2  345.83   19.01
   2  -8   2  328.50   19.06
  -2   8  -2  336.17   19.09
   2  -8   3    7.87    0.57
   2  -8   3    9.27    0.70
  -2   8  -3    8.65    0.75
   2  -8   4  143.91    7.96
   2  -8   4  134.00    8.08
  -2   8  -4  141.89    8.16
   3  -8  -4  124.53    7.26
   3  -8  -4  123.25    7.24
  -3   8   4  126.57    7.34
  -3   8   4  125.49    7.27
   3  -8  -3  136.66    7.85
   3  -8  -3  135.41    7.83
  -3   8   3  138.34    7.88
  -3   8   3  135.67    7.90
   3  -8  -2  283.11   16.50
   3  -8  -2  294.81   16.52
  -3   8   2  297.16   16.55
  -3   8   2  291.42   16.55
   3  -8  -1  213.98   12.34
   3  -8  -1  222.71   12.34
  -3   8   1  217.65   12.37
  -3   8   1  216.64   12.36
   3  -8   0  405.25   23.40
   3  -8   0  408.50   23.41
  -3   8   0  425.35   23.43
  -3   8   0  422.91   23.53
  -3   8   0  412.61   23.42
   3  -8   1  215.89   12.54
   3  -8   1  229.18   12.55
   3  -8   1  225.33   12.60
  -3   8  -1  218.60   12.57
  -3   8  -1  217.98   12.60
   3  -8   2  283.26   15.96
   3  -8   2  274.67   16.00
   3  -8   2  287.35   15.98
  -3   8  -2  284.30   16.02
   3  -8   3  134.48    7.43
   3  -8   3  129.18    7.40
   3  -8   3  126.03    7.48
  -3   8  -3  130.79    7.52
   3  -8   4  112.02    6.79
   3  -8   4  117.14    6.64
   3  -8   4  117.77    6.67
  -3   8  -4  121.24    6.94
   4  -8  -4   40.03    2.43
   4  -8  -4   39.67    2.41
  -4   8   4   38.48    2.50
  -4   8   4   36.40    2.44
   4  -8  -3   26.92    1.62
   4  -8  -3   28.64    1.65
  -4   8   3   23.65    1.67
  -4   8   3   23.44    1.69
   4  -8  -2  101.37    5.42
  -4   8   2   90.05    5.45
  -4   8   2   90.69    5.46
   4  -8  -1   53.51    2.89
   4  -8  -1   53.81    2.88
  -4   8   1   44.88    2.88
  -4   8   1   44.39    2.90
   4  -8   0  135.87    7.60
   4  -8   0  140.78    7.60
  -4   8   0  129.38    7.61
  -4   8   0  127.01    7.59
   4  -8   1   42.93    2.79
  -4   8  -1   50.43    2.79
  -4   8  -1   47.63    2.81
   4  -8   2   97.62    5.49
   4  -8   2   97.46    5.47
   4  -8   2   92.41    5.51
  -4   8  -2   94.32    5.52
   4  -8   3   26.68    1.51
   4  -8   3   27.83    1.54
   4  -8   3   22.54    1.57
  -4   8  -3   22.07    1.58
   4  -8   4   38.15    2.17
   4  -8   4   37.79    2.13
   4  -8   4   34.76    2.27
  -4   8  -4   34.16    2.38
   5  -8  -4   16.05    1.18
   5  -8  -4   16.02    1.20
  -5   8   4   16.95    1.26
  -5   8   4   17.08    1.28
   5  -8  -3    5.78    0.57
   5  -8  -3    5.84    0.54
  -5   8   3    5.39    0.63
   5  -8  -2   43.18    2.64
   5  -8  -2   42.40    2.66
  -5   8   2   46.84    2.70
  -5   8   2   46.31    2.71
   5  -8  -1    3.95    0.39
   5  -8  -1    4.18    0.41
  -5   8   1    3.71    0.47
  -5   8   1    3.76    0.42
   5  -8   0   65.80    3.88
   5  -8   0   65.86    3.89
  -5   8   0   69.27    3.87
  -5   8   0   69.20    3.91
  -5   8   0   65.03    3.88
   5  -8   1    2.98    0.35
   5  -8   1    3.39    0.42
   5  -8   1    3.69    0.37
  -5   8  -1    3.32    0.41
  -5   8  -1    4.30    0.41
  -5   8  -1    3.79    0.41
   5  -8   2   42.05    2.54
   5  -8   2   44.42    2.59
   5  -8   2   42.36    2.55
  -5   8  -2   43.12    2.57
   5  -8   3    4.71    0.45
   5  -8   3    5.12    0.51
   5  -8   3    5.27    0.47
  -5   8  -3    5.58    0.53
   5  -8   4   15.47    1.11
   5  -8   4   15.13    1.01
   5  -8   4   14.81    0.97
  -5   8  -4   14.87    1.08
   6  -8  -4   98.64    5.74
   6  -8  -4  102.64    5.77
  -6   8   4   95.76    5.81
  -6   8   4   96.71    5.82
   6  -8  -3   15.68    1.10
   6  -8  -2  176.96    9.68
   6  -8  -2  170.40    9.69
  -6   8   2  164.88    9.73
  -6   8   2  167.04    9.70
  -6   8   1   37.89    2.36
  -6   8   1   40.01    2.32
   6  -8   0  204.84   11.39
   6  -8   0  201.54   11.39
  -6   8   0  193.72   11.35
  -6   8   0  195.93   11.37
  -6   8   0  207.33   11.42
  -6   8  -1   34.73    2.07
  -6   8  -1   34.37    2.09
   6  -8   2  167.99    9.48
   6  -8   2  164.89    9.47
   6  -8   2  169.97    9.58
  -6   8  -2  162.24    9.48
   6  -8   3   14.88    1.06
   6  -8   3   16.21    1.10
  -6   8  -3   17.00    1.10
   6  -8   4   89.77    5.30
   6  -8   4   94.76    5.22
  -6   8  -4   85.84    5.24
   7  -8  -4    7.22    0.74
   7  -8  -4    7.63    0.70
  -7   8   4    7.56    0.77
   7  -8  -3    1.48    0.29
   7  -8  -3    1.19    0.32
  -7   8   3    1.52    0.36
   7  -8  -2   24.54    1.59
   7  -8  -2   24.14    1.57
  -7   8   2   24.90    1.60
  -7   8   2   27.68    1.67
   7  -8  -1    1.60    0.27
   7  -8  -1    1.41    0.24
  -7   8   1    0.95    0.24
   7  -8   0   41.57    2.45
   7  -8   0   41.80    2.46
  -7   8   0   42.16    2.47
  -7   8   0   40.23    2.45
  -7   8   0   39.69    2.39
   7  -8   1    1.71    0.27
  -7   8  -1    1.28    0.23
  -7   8  -1    1.61    0.28
  -7   8  -1    0.94    0.20
   7  -8   2   25.28    1.61
   7  -8   2   24.55    1.57
   7  -8   2   24.66    1.56
  -7   8  -2   26.09    1.60
  -7   8  -2   24.75    1.57
   7  -8   3    1.79    0.29
   7  -8   3    1.49    0.32
  -7   8  -3    1.22    0.29
   7  -8   4    7.63    0.65
   7  -8   4    7.71    0.61
   7  -8   4    7.34    0.71
  -7   8  -4    7.58    0.67
   8  -8  -3   13.47    1.01
   8  -8  -2  233.45   13.64
   8  -8  -2  236.78   13.63
  -8   8   2  245.90   13.64
  -8   8   2  243.78   13.70
   8  -8  -1   10.25    0.74
   8  -8  -1    9.69    0.75
   8  -8  -1   10.02    0.95
   8  -8   0  270.57   16.48
   8  -8   0  275.45   16.48
  -8   8   0  304.00   16.51
  -8   8   0  292.85   16.42
  -8   8   0  312.08   16.42
  -8   8  -1   17.76    1.09
  -8   8  -1   17.61    1.08
  -8   8  -1   18.86    1.20
   8  -8   2  222.79   12.89
   8  -8   2  209.74   12.88
   8  -8   2  219.99   12.88
  -8   8  -2  244.19   12.89
  -8   8  -2  236.26   12.90
   8  -8   3   12.06    0.92
   8  -8   3   12.46    0.93
   8  -8   3   14.61    0.97
   9  -8  -3   15.38    1.09
   9  -8  -3   16.48    1.15
  -9   8   3   15.66    1.13
  -9   8   3   15.35    1.20
   9  -8  -2    9.05    0.73
   9  -8  -2    8.84    0.69
  -9   8   2    8.47    0.77
  -9   8   2    7.72    0.66
   9  -8  -1   27.05    1.63
   9  -8  -1   27.06    1.64
   9  -8  -1   28.11    1.65
  -9   8   1   25.50    1.67
  -9   8   1   22.78    1.58
  -9   8   1   25.47    1.57
   9  -8   0    9.05    0.66
   9  -8   0    8.42    0.65
  -9   8   0    7.23    0.65
  -9   8   0    7.15    0.50
   9  -8   1   27.95    1.72
   9  -8   1   28.43    1.73
  -9   8  -1   25.52    1.69
   9  -8   2    8.12    0.64
   9  -8   2    9.02    0.71
   9  -8   2    8.82    0.71
  -9   8  -2    8.36    0.59
  -9   8  -2    7.44    0.62
  -9   8  -2    8.87    0.68
   9  -8   3   15.72    1.12
   9  -8   3   15.69    1.10
   9  -8   3   16.67    1.13
  -9   8  -3   15.30    1.07
  10  -8  -3   39.55    2.29
  10  -8  -3   38.03    2.24
 -10   8   3   34.05    2.27
 -10   8   3   33.10    2.32
 -10   8   2   18.53    1.33
 -10   8   2   18.86    1.21
  10  -8  -1   68.54    3.89
 -10   8   1   66.93    3.88
 -10   8   1   59.10    4.10
 -10   8   1   66.69    3.78
  10  -8   0   30.01    1.88
  10  -8   1   75.82    4.28
  10  -8   1   75.60    4.28
 -10   8  -1   66.58    4.23
  10  -8   2   22.89    1.52
  10  -8   2   23.13    1.52
  10  -8   3   38.43    2.37
  10  -8   3   38.62    2.38
  10  -8   3   37.62    2.36
  11  -8  -3  100.61    5.99
  11  -8  -3  104.61    6.37
 -11   8   3  103.43    6.06
 -11   8   3  104.03    6.11
  11  -8  -2  123.73    7.34
  11  -8  -2  125.82    7.37
 -11   8   2  130.43    7.29
 -11   8   2  129.90    7.42
  11  -8  -1  152.98    8.99
  11  -8  -1  157.05    8.98
 -11   8   1  160.13    9.02
  11  -8   0  156.00    9.03
  11  -8   0  155.34    9.02
 -11   8   0  160.45    9.02
  11  -8   1  151.87    9.02
  11  -8   1  152.78    9.02
 -11   8  -1  166.14    8.99
  11  -8   2  116.63    7.00
  11  -8   2  119.06    7.01
 -11   8  -2  126.71    6.95
  11  -8   3   93.03    5.68
  11  -8   3   97.02    5.70
 -11   8  -3  101.08    5.60
  12  -8  -2  127.43    6.72
 -12   8   2  108.96    6.76
 -12   8   2  111.30    6.63
  12  -8  -1   33.52    2.09
  12  -8  -1   32.57    2.06
  12  -8   0  158.10    8.85
  12  -8   0  157.94    8.86
 -12   8   0  145.11    8.89
  12  -8   1   33.55    2.14
  12  -8   1   34.08    2.20
  12  -8   2  118.69    6.77
  12  -8   2  118.35    6.77
 -12   8  -2  111.41    6.67
  13  -8  -2    6.64    0.69
  13  -8  -2    7.64    0.76
  13  -8  -1   23.87    1.61
  13  -8  -1   25.54    1.65
 -13   8   1   24.11    1.63
  13  -8   0    5.88    0.67
  13  -8   0    5.46    0.64
 -13   8   0    6.14    0.59
  13  -8   1   25.44    1.68
  13  -8   1   24.04    1.66
 -13   8  -1   24.66    1.59
  13  -8   2    6.14    0.75
  13  -8   2    6.32    0.73
 -13   8  -2    6.19    0.59
  14  -8  -1   66.08    3.91
  14  -8  -1   67.22    3.94
 -14   8   1   63.10    3.92
  14  -8   0    2.53    0.48
  14  -8   0    2.32    0.46
 -14   8   0    2.91    0.47
  14  -8   1   68.61    4.07
  14  -8   1   64.47    4.05
 -14   8  -1   68.18    3.98
  14   9   0    5.77    0.67
  14   9   0    6.49    0.80
  14   9   0    6.08    0.79
  13   9   1   11.92    1.09
  13   9   1   11.08    0.89
  13   9   1   11.38    1.00
  13   9   1   11.82    1.08
  13   9   0   52.65    3.17
  13   9   0   47.81    3.07
  13   9   0   50.20    3.02
  13   9  -1   12.34    0.98
  13   9  -1   10.78    0.95
  13   9  -1   10.36    0.95
  13   9  -1   10.92    0.94
  12   9   2    4.40    0.80
  12   9   2    4.92    0.80
  12   9   2    5.63    0.78
  12   9   1   13.23    1.08
  12   9   1   13.05    0.91
  12   9   1   12.66    1.12
  12   9   1   13.10    1.19
  12   9   0    4.73    0.65
  12   9   0    4.26    0.49
  12   9   0    3.76    0.59
  12   9  -1   13.93    1.10
  12   9  -1   14.23    1.08
  12   9  -1   13.24    1.08
  12   9  -1   13.78    1.08
  12   9  -2    6.17    0.78
  12   9  -2    5.32    0.63
  12   9  -2    5.88    0.64
  12   9  -2    5.04    0.71
 -11  -9  -2   51.51    3.37
 -11  -9  -2   52.99    3.38
  11   9   2   61.74    3.51
  11   9   2   61.99    3.53
  11   9   2   53.90    3.52
 -11  -9  -1   22.71    1.48
 -11  -9  -1   21.18    1.48
  11   9   1   22.46    1.42
  11   9   1   20.81    1.67
  11   9   1   23.23    1.60
  11   9   1   23.21    1.60
 -11  -9   0   80.45    5.14
 -11  -9   0   80.59    5.14
  11   9   0   92.76    5.25
  11   9   0   90.06    5.22
  11   9   0   93.01    5.16
  11   9   0   95.09    5.28
 -11  -9   1   21.22    1.40
  11   9  -1   22.31    1.54
  11   9  -1   22.34    1.51
  11   9  -1   22.14    1.48
  11   9  -1   21.66    1.49
 -11  -9   2   50.01    3.34
  11   9  -2   55.33    3.52
  11   9  -2   57.30    3.32
  11   9  -2   59.94    3.48
 -10  -9  -3   77.83    4.22
 -10  -9  -3   77.16    4.16
  10   9   3   64.42    4.37
  10   9   3   63.47    4.29
  10   9   3   63.38    4.19
 -10  -9  -2  112.90    5.94
  10   9   2   90.74    6.03
  10   9   2  101.28    6.00
  10   9   1   86.01    5.14
  10   9   1   86.90    5.01
 -10  -9   0  146.58    7.81
 -10  -9   0  140.06    8.04
  10   9   0  133.34    7.87
  10   9   0  132.81    7.86
  10   9   0  128.79    8.02
  10   9   0  133.20    7.80
 -10  -9   1  107.32    5.45
 -10  -9   1  101.94    5.43
  10   9  -1   89.18    5.54
  10   9  -1   86.08    5.47
  10   9  -1   91.40    5.87
  10   9  -1   88.00    5.50
 -10  -9   2  100.82    5.90
 -10  -9   2  107.88    5.88
  10   9  -2  101.68    5.96
  10   9  -2  102.27    5.82
  10   9  -2   93.85    6.01
  10   9  -2   95.54    5.80
 -10  -9   3   60.67    3.93
 -10  -9   3   64.66    3.80
  10   9  -3   61.80    3.96
  -9  -9  -3  121.48    7.12
  -9  -9  -3  119.23    7.11
   9   9   3  125.36    7.20
   9   9   3  125.50    7.32
   9   9   2   49.19    3.12
   9   9   2   51.27    3.00
   9   9   2   51.52    3.22
  -9  -9  -1  133.04    8.26
  -9  -9  -1  137.19    8.28
   9   9   1  149.52    8.25
   9   9   1  153.31    8.38
   9   9   1  148.14    8.38
   9   9   0   68.37    4.03
   9   9   0   69.07    4.10
  -9  -9   1  139.54    8.52
  -9  -9   1  141.12    8.45
   9   9  -1  147.89    8.60
   9   9  -1  158.15    8.54
   9   9  -1  154.26    8.55
   9   9  -2   56.05    3.54
  -9  -9   3  108.88    6.73
  -9  -9   3  112.80    6.75
   9   9  -3  124.69    6.90
  -8  -9  -3   16.83    1.27
  -8  -9  -3   18.78    1.28
   8   9   3   18.83    1.34
   8   9   3   18.22    1.49
  -8  -9  -2    8.47    0.72
  -8  -9  -2    8.36    0.70
   8   9   2    8.40    0.71
   8   9   2    7.93    1.11
  -8  -9  -1   26.34    1.79
  -8  -9  -1   26.25    1.80
   8   9   1   29.90    1.93
   8   9   1   30.75    1.89
   8   9   1   31.15    1.80
  -8  -9   0    7.69    0.69
  -8  -9   0    9.14    0.71
   8   9   0   10.32    0.79
   8   9   0    8.86    0.77
   8   9   0    9.20    0.71
  -8  -9   1   27.46    1.80
  -8  -9   1   26.88    1.87
  -8  -9   1   27.62    1.80
   8   9  -1   33.19    1.91
   8   9  -1   30.47    1.97
   8   9  -1   33.59    1.91
  -8  -9   2    8.49    0.63
  -8  -9   2    8.78    0.76
  -8  -9   2    7.92    0.62
  -8  -9   2    8.64    0.77
   8   9  -2    9.62    0.84
   8   9  -2   10.50    0.94
   8   9  -2    9.26    0.68
  -8  -9   3   15.63    1.17
  -8  -9   3   16.44    1.21
   8   9  -3   16.50    1.31
  -7  -9  -3  127.91    7.59
  -7  -9  -3  125.73    7.60
   7   9   3  141.75    7.68
   7   9   3  131.52    7.78
   7   9   2    6.62    0.65
   7   9   2    7.46    0.84
  -7  -9  -1  188.63   11.18
  -7  -9  -1  188.76   11.17
   7   9   1  206.21   11.30
   7   9   1  200.71   11.18
   7   9   0    6.42    0.60
   7   9   0    5.09    0.53
  -7  -9   1  193.99   11.44
  -7  -9   1  196.43   11.45
  -7  -9   1  193.64   11.53
   7   9  -1  202.28   11.60
   7   9  -1  222.34   11.54
   7   9  -2    6.05    0.50
   7   9  -2    4.91    0.62
  -7  -9   3  117.75    7.09
  -7  -9   3  113.18    7.07
   7   9  -3  135.11    7.23
  -6  -9  -4   26.92    1.76
  -6  -9  -4   28.40    1.78
   6   9   4   24.58    1.80
   6   9   4   25.07    2.39
  -6  -9  -3   36.70    2.22
  -6  -9  -3   34.43    2.22
   6   9   3   35.92    2.41
   6   9   3   37.35    2.28
   6   9   3   33.89    2.14
  -6  -9  -2   36.55    2.09
  -6  -9  -2   35.35    2.08
   6   9   2   29.91    2.04
   6   9   2   30.63    2.19
  -6  -9  -1   52.07    3.06
  -6  -9  -1   50.92    3.04
   6   9   1   49.25    3.05
   6   9   1   52.12    3.16
  -6  -9   0   38.41    2.10
  -6  -9   0   37.91    2.10
   6   9   0   29.89    2.12
   6   9   0   30.58    2.08
  -6  -9   1   50.32    3.24
  -6  -9   1   53.81    3.18
  -6  -9   1   51.57    3.16
   6   9  -1   60.77    3.26
   6   9  -1   54.37    3.31
  -6  -9   2   34.64    2.25
  -6  -9   2   36.73    2.11
  -6  -9   2   36.92    2.14
  -6  -9   3   33.75    2.25
  -6  -9   3   35.00    2.28
   6   9  -3   39.23    2.39
  -6  -9   4   22.81    1.65
  -6  -9   4   25.37    1.70
   6   9  -4   24.73    1.80
  -5  -9  -4   58.62    3.33
  -5  -9  -4   57.41    3.33
   5   9   4   47.54    3.48
  -5  -9  -3  331.27   19.12
  -5  -9  -3  345.13   19.11
   5   9   3  333.79   19.26
  -5  -9  -2   69.11    3.91
  -5  -9  -2   70.98    3.88
   5   9   2   60.81    3.88
   5   9   2   61.87    3.99
  -5  -9  -1  494.83   27.34
  -5  -9  -1  499.79   27.37
   5   9   1  443.50   27.41
   5   9   1  496.92   27.35
  -5  -9   0   67.04    3.67
  -5  -9   0   66.52    3.69
   5   9   0   57.09    3.66
   5   9   0   58.33    3.69
  -5  -9   1  521.77   29.12
  -5  -9   1  506.70   29.06
  -5  -9   1  508.28   29.04
   5   9  -1  546.36   29.12
   5   9  -1  491.24   29.15
  -5  -9   2   71.44    4.00
  -5  -9   2   71.71    3.97
  -5  -9   2   64.46    4.09
  -5  -9   3  307.39   18.75
   5   9  -3  341.10   18.63
   5   9  -3  342.08   18.88
   5   9  -4   44.38    3.08
  -4  -9  -4  134.10    7.18
  -4  -9  -4  132.64    7.00
   4   9   4  113.31    7.14
   4   9   4  110.41    6.94
   4   9   4  111.85    7.02
  -4  -9  -3  136.82    7.45
  -4  -9  -3  130.26    7.47
   4   9   3  124.50    7.57
   4   9   3  124.30    7.41
  -4  -9  -2  221.21   12.06
  -4  -9  -2  204.37   12.08
   4   9   2  207.57   12.04
   4   9   2  212.12   12.16
  -4  -9  -1  171.68    9.59
   4   9   1  154.78    9.65
   4   9   1  176.28    9.59
  -4  -9   0  281.91   15.29
  -4  -9   0  272.05   15.26
   4   9   0  256.99   15.28
   4   9   0  265.35   15.31
  -4  -9   1  190.53   10.39
  -4  -9   1  182.61   10.33
  -4  -9   1  184.41   10.32
   4   9  -1  184.05   10.37
   4   9  -1  165.06   10.40
  -4  -9   2  217.59   12.21
  -4  -9   2  226.70   12.18
  -4  -9   2  213.96   12.28
   4   9  -2  202.61   12.32
  -4  -9   3  128.69    7.01
  -4  -9   3  116.70    7.15
   4   9  -3  125.16    7.26
  -4  -9   4  100.66    6.17
   4   9  -4  110.32    6.33
  -3  -9  -4   10.57    0.94
   3   9   4   12.07    0.94
   3   9   4   13.42    1.02
   3   9   4   11.96    1.14
  -3  -9  -3    9.85    0.99
  -3  -9  -3   10.87    0.93
   3   9   3   11.72    0.87
   3   9   3   12.02    1.03
  -3  -9  -2   24.19    1.63
  -3  -9  -2   27.80    1.67
   3   9   2   23.59    1.61
   3   9   2   25.75    1.73
  -3  -9  -1    4.43    0.50
  -3  -9  -1    4.28    0.48
   3   9   1    4.57    0.52
   3   9   1    5.27    0.61
  -3  -9   0   37.05    2.24
  -3  -9   0   37.25    2.22
   3   9   0   37.65    2.29
   3   9   0   36.10    2.26
  -3  -9   1    4.30    0.50
  -3  -9   1    4.16    0.46
   3   9  -1    5.60    0.54
   3   9  -1    5.83    0.58
  -3  -9   2   29.32    1.65
  -3  -9   2   24.97    1.63
  -3  -9   3   12.01    0.78
  -3  -9   4    8.20    0.77
  -2  -9  -4    1.69    0.42
  -2  -9  -4    1.36    0.36
   2   9   4    1.16    0.48
   2   9   4    1.68    0.38
  -2  -9  -3    6.82    0.64
  -2  -9  -3    5.26    0.65
   2   9   3    5.77    0.74
   2   9   3    5.80    0.60
  -2  -9  -2    4.52    0.51
  -2  -9  -2    4.49    0.53
   2   9   2    4.51    0.54
   2   9   2    4.66    0.60
  -2  -9  -1   17.22    1.19
  -2  -9  -1   18.08    1.18
   2   9   1   18.98    1.28
   2   9   1   18.03    1.20
  -2  -9   0    7.01    0.57
  -2  -9   0    6.85    0.55
   2   9   0    6.47    0.61
   2   9   0    7.37    0.62
  -2  -9   1   19.03    1.10
   2   9  -1   16.03    1.16
   2   9  -1   15.75    1.18
  -2  -9   2    4.65    0.40
  -2  -9   2    4.37    0.40
   2   9  -2    4.40    0.54
  -2  -9   3    5.45    0.43
  -2  -9   3    5.94    0.57
   2   9  -3    4.65    0.42
  -2  -9   4    1.33    0.38
   2   9  -4    1.80    0.48
  -1  -9  -4   35.20    2.14
  -1  -9  -4   32.91    2.19
   1   9   4   32.99    2.28
   1   9   4   33.39    2.14
  -1  -9  -3   34.52    2.13
  -1  -9  -3   34.13    2.15
   1   9   3   33.09    2.10
   1   9   3   33.00    2.20
  -1  -9  -2   76.55    4.21
  -1  -9  -2   73.82    4.19
   1   9   2   67.31    4.18
   1   9   2   68.31    4.25
  -1  -9  -1   81.03    4.46
  -1  -9  -1   79.33    4.44
   1   9   1   73.90    4.51
   1   9   1   72.21    4.45
  -1  -9   0  109.22    6.10
  -1  -9   0  105.35    6.10
   1   9   0  102.17    6.16
   1   9   0  108.99    6.15
  -1  -9   1   83.65    4.44
  -1  -9   1   74.78    4.51
  -1  -9   1   79.44    4.48
   1   9  -1   71.97    4.52
   1   9  -1   74.71    4.51
  -1  -9   2   79.31    4.36
  -1  -9   2   67.28    4.42
  -1  -9   2   79.70    4.35
   1   9  -2   77.14    4.50
  -1  -9   3   36.60    2.06
  -1  -9   3   32.82    2.20
   1   9  -3   35.56    2.71
  -1  -9   4   28.51    1.88
   0  -9  -4    0.70    0.29
   0  -9  -4   -0.02    0.34
   0   9   4    0.35    0.38
   0   9   4    0.14    0.30
   0  -9  -3    1.98    0.40
   0  -9  -3    2.84    0.46
   0  -9  -2    0.31    0.20
   0   9   2    0.62    0.28
   0   9   2    0.19    0.29
   0  -9  -1    0.57    0.19
   0   9   1    0.89    0.27
   0  -9   1    0.29    0.16
   0   9  -1    0.28    0.23
   0   9  -1    0.52    0.24
   0  -9   2    0.11    0.17
   0  -9   2    0.19    0.15
   0  -9   2    0.49    0.21
   0   9  -2    0.20    0.25
   0  -9   3    0.22    0.13
   0   9  -3    0.52    0.31
   0  -9   4    0.42    0.30
   0   9  -4    0.99    0.40
   1  -9  -4   33.79    2.16
   1  -9  -4   34.49    2.11
  -1   9   4   31.62    2.21
  -1   9   4   31.14    2.10
   1  -9  -3   34.51    2.08
  -1   9   3   31.41    2.13
  -1   9   3   32.62    2.07
   1  -9  -2   74.67    4.17
   1  -9  -2   74.90    4.15
  -1   9   2   67.88    4.20
  -1   9   2   66.60    4.16
   1  -9  -1   80.61    4.43
   1  -9  -1   78.67    4.41
  -1   9   1   72.89    4.46
  -1   9   1   73.07    4.43
   1  -9   0  109.80    6.07
   1  -9   0  108.43    6.06
  -1   9   0   99.53    6.09
   1  -9   1   75.87    4.63
   1  -9   1   82.82    4.56
   1  -9   1   83.02    4.56
  -1   9  -1   74.73    4.64
  -1   9  -1   79.14    4.62
   1  -9   2   78.12    4.29
   1  -9   2   77.93    4.27
   1  -9   2   66.78    4.33
  -1   9  -2   74.18    4.39
   1  -9   3   36.17    2.03
   1  -9   3   30.99    2.07
   1  -9   3   34.97    1.95
  -1   9  -3   30.74    2.15
   1  -9   4   28.81    2.02
   1  -9   4   34.09    1.86
  -1   9  -4   31.32    2.14
   2  -9  -4    0.58    0.35
  -2   9   4    1.14    0.44
  -2   9   4    1.04    0.37
   2  -9  -3    5.20    0.57
   2  -9  -3    4.83    0.55
  -2   9   3    5.56    0.68
  -2   9   3    6.25    0.62
   2  -9  -2    5.28    0.48
   2  -9  -2    4.77    0.49
  -2   9   2    4.68    0.54
  -2   9   2    4.33    0.57
   2  -9  -1   16.99    1.16
   2  -9  -1   17.15    1.17
  -2   9   1   19.11    1.22
  -2   9   1   20.06    1.22
   2  -9   0    7.78    0.53
   2  -9   0    6.34    0.53
  -2   9   0    6.65    0.61
  -2   9   0    6.39    0.58
   2  -9   1   16.65    1.10
   2  -9   1   17.46    1.11
  -2   9  -1   17.97    1.20
  -2   9  -1   17.87    1.18
   2  -9   2    4.35    0.38
   2  -9   2    3.95    0.47
   2  -9   2    4.22    0.40
  -2   9  -2    5.06    0.53
   2  -9   3    4.76    0.40
   2  -9   3    5.28    0.53
   2  -9   3    5.27    0.44
  -2   9  -3    5.21    0.62
   2  -9   4    1.17    0.22
   2  -9   4    1.24    0.36
  -2   9  -4    1.57    0.41
   3  -9  -4   12.26    0.95
  -3   9   4    9.48    0.92
  -3   9   4   10.37    0.99
   3  -9  -3   11.98    0.86
   3  -9  -3   12.14    0.89
  -3   9   3   11.03    1.02
  -3   9   3   10.25    0.96
   3  -9  -2   27.77    1.63
   3  -9  -2   27.00    1.60
  -3   9   2   22.97    1.64
  -3   9   2   24.88    1.66
   3  -9  -1    3.60    0.40
   3  -9  -1    3.99    0.39
   3  -9   0   36.80    2.04
  -3   9   0   33.09    2.06
  -3   9   0   32.13    2.07
   3  -9   1    3.81    0.39
   3  -9   1    4.32    0.39
  -3   9  -1    4.23    0.48
   3  -9   2   27.33    1.61
   3  -9   2   23.71    1.64
   3  -9   2   26.66    1.59
  -3   9  -2   26.51    1.67
   3  -9   3   11.02    0.73
   3  -9   3   12.04    0.77
   3  -9   3    9.42    0.82
  -3   9  -3   10.85    0.88
   3  -9   4    9.19    0.86
   3  -9   4   11.83    0.75
  -3   9  -4   10.19    0.92
   4  -9  -4  105.67    6.48
  -4   9   4  113.54    6.57
  -4   9   4  113.63    6.52
   4  -9  -3  112.31    6.73
   4  -9  -3  113.96    6.71
  -4   9   3  117.78    6.86
  -4   9   3  121.51    6.78
   4  -9  -2  199.53   11.41
   4  -9  -2  192.96   11.42
  -4   9   2  204.55   11.46
  -4   9   2  205.46   11.46
   4  -9  -1  170.11    9.98
  -4   9   1  178.49   10.00
  -4   9   1  177.84   10.02
   4  -9   0  248.38   14.86
   4  -9   0  245.76   14.86
  -4   9   0  286.53   14.89
  -4   9   0  269.50   14.90
   4  -9   1  171.46    9.71
   4  -9   1  163.64    9.96
   4  -9   1  177.25    9.72
  -4   9  -1  168.61    9.74
  -4   9  -1  172.29    9.95
   4  -9   2  199.56   11.20
   4  -9   2  195.03   11.13
   4  -9   2  193.92   11.14
  -4   9  -2  195.52   11.18
   4  -9   3  112.06    6.32
   4  -9   3  108.68    6.37
   4  -9   3  108.46    6.29
  -4   9  -3  110.70    6.39
   4  -9   4   99.43    5.65
   4  -9   4   98.73    5.81
   4  -9   4   96.86    5.68
  -4   9  -4  100.94    5.82
   5  -9  -4   43.54    2.84
  -5   9   4   46.33    2.90
  -5   9   4   48.48    2.94
   5  -9  -3  318.48   18.14
   5  -9  -3  322.04   18.12
  -5   9   3  318.74   18.19
  -5   9   3  318.86   18.24
   5  -9  -2   54.24    3.46
   5  -9  -2   52.16    3.43
  -5   9   2   63.34    3.52
  -5   9   2   65.47    3.51
   5  -9  -1  469.29   26.54
   5  -9  -1  474.88   26.53
  -5   9   1  466.41   26.53
  -5   9   1  469.96   26.57
   5  -9   0   53.62    3.39
   5  -9   0   54.24    3.41
  -5   9   0   66.84    3.45
   5  -9   1  483.81   26.48
   5  -9   1  478.34   26.47
  -5   9  -1  442.20   26.49
  -5   9  -1  471.49   26.49
   5  -9   2   52.09    3.23
   5  -9   2   60.18    3.32
   5  -9   2   52.49    3.24
  -5   9  -2   56.24    3.28
   5  -9   3  293.05   16.78
   5  -9   3  302.22   16.73
   5  -9   3  294.62   16.70
  -5   9  -3  291.04   16.77
   5  -9   4   39.44    2.50
   5  -9   4   38.89    2.36
   5  -9   4   40.78    2.40
  -5   9  -4   41.26    2.50
   6  -9  -4   23.98    1.60
   6  -9  -4   24.00    1.65
  -6   9   4   23.94    1.86
  -6   9   4   24.39    1.69
   6  -9  -3   34.65    2.08
   6  -9  -3   32.26    2.11
  -6   9   3   34.33    2.17
  -6   9   3   33.26    2.17
   6  -9  -2   30.18    1.91
   6  -9  -2   29.95    1.93
  -6   9   2   31.25    1.95
  -6   9   2   33.72    2.02
   6  -9  -1   52.03    2.95
   6  -9  -1   49.62    2.93
  -6   9   1   48.33    2.93
  -6   9   1   48.54    2.97
   6  -9   0   29.06    1.93
   6  -9   0   28.82    1.92
  -6   9   0   34.45    1.98
  -6   9   0   34.86    2.01
  -6   9   0   32.36    1.90
   6  -9   1   53.27    2.95
   6  -9   1   50.82    3.00
  -6   9  -1   48.30    2.96
  -6   9  -1   46.89    2.93
   6  -9   2   30.50    1.88
   6  -9   2   27.26    1.79
   6  -9   2   28.02    1.79
  -6   9  -2   29.92    1.83
  -6   9  -2   30.82    1.87
   6  -9   3   32.74    2.05
   6  -9   3   34.10    2.01
   6  -9   3   32.78    1.98
  -6   9  -3   31.02    2.03
   6  -9   4   21.20    1.36
   6  -9   4   21.45    1.50
   6  -9   4   22.87    1.40
  -6   9  -4   21.61    1.46
   7  -9  -3  123.26    7.04
   7  -9  -3  127.15    7.08
  -7   9   3  121.08    7.11
  -7   9   3  116.76    7.12
   7  -9  -2    6.51    0.56
   7  -9  -2    6.00    0.58
   7  -9  -1  190.33   10.48
   7  -9  -1  193.86   10.47
  -7   9   1  172.31   10.55
  -7   9   1  178.42   10.50
  -7   9   0    8.28    0.66
  -7   9   0    7.41    0.55
   7  -9   1  196.86   10.68
   7  -9   1  192.39   10.68
  -7   9  -1  176.76   10.63
  -7   9  -1  183.76   10.68
   7  -9   2    6.73    0.63
   7  -9   2    6.15    0.55
   7  -9   2    5.46    0.55
  -7   9  -2    7.18    0.59
   7  -9   3  122.07    6.82
   7  -9   3  122.65    6.80
   7  -9   3  116.28    6.86
  -7   9  -3  112.49    6.82
   8  -9  -3   17.21    1.16
   8  -9  -3   16.43    1.19
  -8   9   3   15.42    1.17
  -8   9   3   16.28    1.25
   8  -9  -2    9.25    0.70
   8  -9  -2    8.53    0.72
  -8   9   2    7.87    0.71
  -8   9   2    9.12    0.79
   8  -9  -1   28.20    1.72
   8  -9  -1   28.36    1.71
  -8   9   1   27.08    1.75
  -8   9   1   25.90    1.67
   8  -9   0    8.27    0.64
   8  -9   0    8.43    0.63
  -8   9   0    7.05    0.55
  -8   9   0    7.25    0.65
   8  -9   1   27.66    1.66
   8  -9   1   28.65    1.67
  -8   9  -1   26.79    1.67
  -8   9  -1   24.22    1.55
  -8   9  -1   24.81    1.57
   8  -9   2    8.50    0.68
   8  -9   2    9.07    0.70
  -8   9  -2    8.07    0.69
  -8   9  -2    7.19    0.91
   8  -9   3   16.91    1.12
   8  -9   3   15.60    1.15
   8  -9   3   15.52    1.09
  -8   9  -3   15.90    1.11
   9  -9  -3  115.09    6.56
   9  -9  -3  118.64    6.61
  -9   9   3  109.62    6.65
  -9   9   3  109.63    6.57
   9  -9  -2   50.96    3.39
  -9   9   2   63.75    3.41
   9  -9  -1  137.31    7.37
  -9   9   1  121.91    7.28
  -9   9   1  124.05    7.39
  -9   9   0   84.09    4.65
  -9   9   0   80.96    4.75
  -9   9   0   78.93    4.65
   9  -9   1  132.29    7.14
   9  -9   1  133.56    7.14
  -9   9  -1  123.74    7.11
  -9   9  -1  117.13    7.01
  -9   9  -1  112.35    7.00
   9  -9   2   49.50    3.28
   9  -9   2   48.92    3.28
  -9   9  -2   60.81    3.25
  -9   9  -2   61.47    3.30
   9  -9   3  111.76    6.37
   9  -9   3  112.79    6.35
   9  -9   3  106.85    6.46
  -9   9  -3  112.34    6.40
  -9   9  -3  104.88    6.33
  10  -9  -3   65.65    3.93
  10  -9  -3   62.68    3.84
 -10   9   3   67.04    3.85
 -10   9   3   63.73    3.95
  10  -9  -2   93.60    5.74
  10  -9  -2   98.02    5.72
 -10   9   2   99.04    5.69
 -10   9   2  103.37    5.81
  10  -9  -1   84.66    5.11
  10  -9  -1   85.12    5.10
 -10   9   1   91.06    5.15
 -10   9   1   89.37    5.03
  10  -9   0  122.47    7.10
  10  -9   0  118.61    7.10
 -10   9   0  128.26    7.12
  10  -9   1   84.50    5.03
  10  -9   1   83.03    5.03
 -10   9  -1   90.58    5.02
  10  -9   2   92.37    5.39
  10  -9   2   89.67    5.39
 -10   9  -2   94.88    5.36
  10  -9   3   58.18    3.84
  10  -9   3   64.36    3.83
 -10   9  -3   64.88    3.79
 -10   9  -3   69.24    3.91
  11  -9  -2   54.81    3.00
 -11   9   2   47.09    2.91
 -11   9   2   46.49    3.05
  11  -9  -1   21.19    1.40
  11  -9  -1   21.11    1.37
 -11   9   1   19.00    1.39
  11  -9   0   83.62    4.68
  11  -9   0   84.01    4.69
 -11   9   0   71.40    4.65
  11  -9   1   21.31    1.41
  11  -9   1   22.10    1.41
 -11   9  -1   18.62    1.35
  11  -9   2   51.75    2.97
 -11   9  -2   45.41    2.90
  12  -9  -2    6.02    0.70
  12  -9  -2    6.05    0.66
 -12   9   2    7.64    0.57
  12  -9  -1   13.95    1.09
  12  -9  -1   15.21    1.13
 -12   9   1   16.80    1.15
  12  -9   0    5.08    0.58
  12  -9   0    4.65    0.68
  12  -9   1   13.42    1.06
  12  -9   1   14.09    1.06
  12  -9   2    5.77    0.81
  12  -9   2    5.75    0.71
 -12   9  -2    7.94    0.65
  13  -9  -1   10.32    0.87
  13  -9  -1    8.86    0.82
  13  -9   0   44.92    2.63
  13  -9   0   44.29    2.61
 -13   9   0   36.82    2.56
 -13   9  -1    5.33    0.59
  14  -9   0    5.94    0.71
  14  -9   0    5.54    0.67
 -13 -10  -1   19.63    1.37
  13  10   1   19.81    1.49
  13  10   1   18.20    1.42
  13  10   1   19.78    1.50
  13  10   0   63.84    3.96
  13  10   0   66.00    3.86
  13  10   0   65.68    3.94
  13  10   0   62.42    3.89
  13  10  -1   18.19    1.38
  13  10  -1   18.36    1.38
  13  10  -1   20.09    1.44
  13  10  -1   20.02    1.40
  12  10   1   12.50    0.87
  12  10   1   10.69    1.04
  12  10   1   10.77    1.03
 -12 -10   0  152.01    8.55
 -12 -10   0  148.21    8.54
  12  10   0  154.49    8.67
  12  10   0  143.65    8.61
  12  10   0  147.93    8.56
  12  10   0  146.26    8.64
  12  10  -1   11.11    0.97
  12  10  -1   11.08    0.95
  12  10  -1   12.25    1.00
  12  10  -1   11.44    0.95
  11  10   2   16.46    1.40
  11  10   2   17.49    1.33
  11  10   1    2.16    0.49
  11  10   1    1.89    0.46
  11  10   1    2.80    0.43
 -11 -10   0   30.94    1.78
 -11 -10   0   30.71    1.78
  11  10   0   25.63    1.84
  11  10   0   26.57    1.76
  11  10   0   25.55    1.85
  11  10   0   26.56    1.84
  11  10  -1    1.53    0.38
  11  10  -1    2.75    0.49
  11  10  -1    2.24    0.43
  11  10  -1    2.34    0.42
  11  10  -2   18.05    1.44
  11  10  -2   17.23    1.36
  11  10  -2   17.79    1.22
  11  10  -2   16.94    1.21
 -10 -10  -2   50.83    3.18
 -10 -10  -2   55.23    3.19
  10  10   2   50.24    3.11
  10  10   2   54.62    3.37
 -10 -10  -1    2.25    0.39
  10  10   1    3.17    0.51
  10  10   1    2.84    0.51
  10  10   1    3.26    0.45
 -10 -10   0   55.90    3.57
 -10 -10   0   57.59    3.57
  10  10   0   64.82    3.69
  10  10   0   61.12    3.66
  10  10   0   63.13    3.60
  10  10  -1    3.37    0.55
  10  10  -1    3.10    0.45
  10  10  -1    2.54    0.43
  10  10  -1    3.44    0.51
 -10 -10   2   51.36    3.41
  10  10  -2   56.64    3.58
  10  10  -2   58.57    3.35
  10  10  -2   59.80    3.51
  10  10  -2   54.48    3.39
  -9 -10  -3   75.35    4.19
  -9 -10  -3   76.75    4.29
   9  10   3   65.84    4.38
   9  10   3   60.34    4.56
  -9 -10  -2  107.56    5.65
   9  10   2   93.44    5.80
   9  10   2   87.67    5.59
   9  10   2   98.11    5.71
  -9 -10  -1  103.41    5.47
  -9 -10  -1  101.87    5.45
   9  10   1   85.27    5.51
   9  10   1   91.03    5.70
   9  10   1   85.89    5.42
  -9 -10   0  145.19    8.03
   9  10   0  135.82    8.16
   9  10   0  138.62    8.04
  -9 -10   1  103.60    5.49
  -9 -10   1  106.54    5.59
  -9 -10   1  102.58    5.50
   9  10  -1   85.60    5.62
   9  10  -1   85.86    5.65
   9  10  -1   86.31    5.55
  -9 -10   2  110.59    5.94
  -9 -10   2  101.43    6.09
  -9 -10   2  110.42    5.94
   9  10  -2  100.76    5.98
   9  10  -2  103.07    6.13
   9  10  -2   97.88    6.22
   9  10  -2  101.10    5.99
  -9 -10   3   66.38    4.10
   9  10  -3   67.76    4.21
  -8 -10  -3   38.05    2.46
  -8 -10  -3   36.61    2.45
   8  10   3   43.48    2.55
   8  10   3   40.71    2.73
  -8 -10  -2   16.65    1.18
  -8 -10  -2   17.73    1.21
  -8 -10  -1   70.92    4.48
  -8 -10  -1   70.41    4.48
   8  10   1   84.96    4.51
   8  10   1   80.66    4.62
  -8 -10   0   19.03    1.25
  -8 -10   0   18.95    1.26
  -8 -10   1   74.53    4.81
   8  10  -1   87.63    4.90
   8  10  -1   87.97    4.91
   8  10  -2   25.76    1.87
  -8 -10   3   33.42    2.39
   8  10  -3   43.10    2.57
   7  10   3    3.38    0.72
   7  10   3    3.29    0.45
  -7 -10  -2    1.63    0.32
  -7 -10  -2    1.56    0.33
   7  10   2    1.39    0.36
   7  10   2    1.37    0.50
   7  10   1    6.77    0.63
   7  10   1    7.01    0.76
  -7 -10   0    3.24    0.43
  -7 -10   0    3.56    0.44
   7  10   0    2.91    0.48
  -7 -10   1   11.49    0.83
  -7 -10   1   12.36    0.92
  -7 -10   1   11.85    0.84
  -7 -10   2    2.06    0.32
  -7 -10   2    2.71    0.31
  -7 -10   2    2.34    0.42
   7  10  -2    2.46    0.45
   7  10  -2    2.32    0.50
   7  10  -2    2.24    0.37
   7  10  -3    3.24    0.51
   7  10  -3    2.71    0.51
  -6 -10  -3   37.85    2.33
   6  10   3   36.68    2.36
   6  10   3   36.50    2.28
   6  10   3   38.51    2.57
  -6 -10  -2    4.48    0.53
  -6 -10  -2    4.01    0.57
   6  10   2    5.65    0.62
   6  10   2    6.29    0.81
  -6 -10  -1   46.19    2.76
  -6 -10  -1   44.09    2.72
   6  10   1   47.44    2.86
   6  10   1   43.39    2.73
  -6 -10   0    6.45    0.62
   6  10   0    8.32    0.70
  -6 -10   1   45.84    2.82
  -6 -10   1   45.38    2.90
  -6 -10   1   47.54    2.84
   6  10  -1   48.25    2.97
   6  10  -1   52.23    2.91
  -6 -10   2    3.99    0.36
  -6 -10   2    3.91    0.40
  -6 -10   3   32.69    2.35
  -6 -10   3   36.26    2.18
   6  10  -3   40.67    2.23
   6  10  -3   41.18    2.50
  -5 -10  -4   39.89    2.43
   5  10   4   38.10    2.47
   5  10   4   36.87    2.65
  -5 -10  -3   17.11    1.22
  -5 -10  -3   16.42    1.24
   5  10   3   17.85    1.22
   5  10   3   18.85    1.48
  -5 -10  -2   94.30    5.30
  -5 -10  -2   91.44    5.28
   5  10   2   85.46    5.24
   5  10   2   87.71    5.70
  -5 -10  -1   14.82    1.07
  -5 -10  -1   14.00    1.03
   5  10   1   14.68    1.13
   5  10   1   14.07    1.03
  -5 -10   0  121.97    7.43
  -5 -10   0  127.63    7.52
   5  10   0  133.24    7.49
   5  10   0  133.96    7.46
  -5 -10   1   15.08    1.06
  -5 -10   1   14.69    1.04
  -5 -10   1   14.83    1.09
   5  10  -1   16.21    1.16
   5  10  -1   16.58    1.11
  -5 -10   2   90.35    5.53
  -5 -10   2   94.75    5.34
  -5 -10   2   90.41    5.30
   5  10  -2   92.71    5.50
   5  10  -2   95.99    5.61
  -5 -10   3   16.74    1.04
  -5 -10   3   15.17    1.20
   5  10  -3   19.63    1.36
  -5 -10   4   33.44    2.19
  -4 -10  -4   34.80    2.20
  -4 -10  -4   32.77    2.21
   4  10   4   37.89    2.27
   4  10   4   32.07    2.16
   4  10   4   35.86    2.46
  -4 -10  -3    7.88    0.77
  -4 -10  -3    7.18    0.72
   4  10   3    8.76    0.95
   4  10   3    8.37    0.74
  -4 -10  -2   54.42    3.21
  -4 -10  -2   51.17    3.16
   4  10   2   54.02    3.31
   4  10   2   50.93    3.16
  -4 -10  -1   17.19    1.19
  -4 -10  -1   15.86    1.14
  -4 -10   0   61.29    3.69
  -4 -10   0   61.45    3.67
   4  10   0   62.82    3.71
   4  10   0   63.89    3.73
  -4 -10   1   17.25    1.17
  -4 -10   1   17.49    1.18
   4  10  -1   17.03    1.27
   4  10  -1   19.52    1.25
  -4 -10   2   50.01    3.18
  -4 -10   2   58.40    3.23
  -4 -10   2   49.91    3.30
   4  10  -2   62.01    3.40
  -4 -10   3    6.95    0.68
  -4 -10   3    7.44    0.53
  -4 -10   4   28.75    1.93
  -3 -10  -4    1.23    0.41
  -3 -10  -4    1.52    0.38
   3  10   4    1.24    0.67
   3  10   4    1.52    0.39
  -3 -10  -3    2.08    0.39
  -3 -10  -3    1.05    0.39
   3  10   3    1.79    0.38
  -3 -10  -2    4.02    0.53
  -3 -10  -2    3.99    0.56
   3  10   2    4.24    0.65
   3  10   2    4.46    0.55
  -3 -10  -1    2.69    0.41
  -3 -10  -1    1.99    0.34
   3  10   1    2.89    0.52
   3  10   1    2.38    0.39
  -3 -10   0    6.80    0.59
  -3 -10   0    7.30    0.62
   3  10   0    7.74    0.66
   3  10   0    5.77    0.63
  -3 -10   1    2.78    0.37
   3  10  -1    2.40    0.44
   3  10  -1    3.52    0.49
  -3 -10   2    4.17    0.42
  -3 -10   2    4.23    0.50
  -3 -10   2    3.93    0.42
   3  10  -2    3.68    0.52
  -3 -10   3    1.63    0.35
  -3 -10   3    1.93    0.30
   3  10  -3    1.42    0.40
  -3 -10   4    1.19    0.48
   3  10  -4    1.13    0.44
  -2 -10  -4  134.70    7.47
  -2 -10  -4  131.58    7.51
   2  10   4  127.31    7.47
   2  10   4  119.84    8.00
  -2 -10  -3    6.63    0.68
   2  10   3    7.51    0.85
   2  10   3    7.09    0.71
  -2 -10  -2  208.13   12.32
  -2 -10  -2  219.76   12.34
   2  10   2  226.83   12.42
   2  10   2  208.99   12.31
  -2 -10  -1    4.91    0.55
  -2 -10  -1    5.05    0.53
   2  10   1    5.97    0.59
   2  10   1    6.86    0.67
  -2 -10   0  249.02   14.47
  -2 -10   0  258.14   14.46
   2  10   0  264.35   14.54
   2  10   0  248.27   14.51
  -2 -10   1    5.26    0.52
  -2 -10   1    7.14    0.56
   2  10  -1    6.98    0.66
   2  10  -1    6.93    0.65
  -2 -10   2  204.53   12.74
  -2 -10   2  225.42   12.66
  -2 -10   2  229.01   12.67
   2  10  -2  234.87   12.82
  -2 -10   3    6.23    0.62
  -2 -10   4  120.48    7.57
   2  10  -4  137.57    7.68
  -1 -10  -4   72.71    4.26
  -1 -10  -4   81.29    4.81
   1  10   4   64.98    4.50
   1  10   4   68.43    4.27
  -1 -10  -3  124.33    7.31
  -1 -10  -3  127.77    7.32
   1  10   3  128.46    7.29
   1  10   3  122.23    7.37
  -1 -10  -2   80.72    4.66
  -1 -10  -2   78.18    4.64
   1  10   2   77.59    4.64
   1  10   2   80.45    4.72
  -1 -10  -1  174.72    9.99
  -1 -10  -1  173.80    9.90
   1  10   1  168.98    9.92
   1  10   1  177.13    9.99
  -1 -10   0   81.17    4.72
  -1 -10   0   80.14    4.71
   1  10   0   82.05    4.78
   1  10   0   82.49    4.79
  -1 -10   1  177.75    9.92
  -1 -10   1  192.90   10.01
  -1 -10   1  175.29    9.92
   1  10  -1  159.39    9.99
   1  10  -1  166.58   10.01
  -1 -10   2   79.64    4.51
  -1 -10   2   73.63    4.59
  -1 -10   2   82.25    4.50
   1  10  -2   77.17    4.65
  -1 -10   3  118.20    7.09
  -1 -10   3  118.25    7.09
  -1 -10   3  123.51    6.95
   1  10  -3  129.64    7.22
  -1 -10   4   60.69    3.89
   1  10  -4   68.64    4.06
   0 -10  -4  200.28   10.69
   0  10   4  173.74   10.80
   0  10   4  182.81   10.69
   0 -10  -3   37.81    2.65
   0  10   3   44.81    2.67
   0  10   3   46.80    2.76
   0 -10  -2  303.27   17.38
   0 -10  -2  306.45   17.40
   0  10   2  304.38   17.39
   0  10   2  311.39   17.45
   0 -10  -1   47.83    3.14
   0 -10  -1   49.45    3.07
   0  10   1   59.03    3.13
   0 -10   0  393.84   22.02
   0 -10   0  385.13   22.00
   0  10   0  382.87   22.08
   0  10   0  396.37   22.06
   0 -10   1   50.78    2.99
   0 -10   1   49.84    2.99
   0  10  -1   50.96    3.08
   0  10  -1   52.31    3.09
   0 -10   2  301.29   17.41
   0 -10   2  317.15   17.31
   0 -10   2  318.69   17.32
   0  10  -2  287.98   17.44
   0 -10   3   40.45    2.33
   0 -10   3   36.33    2.16
   0 -10   3   36.51    2.19
   0  10  -3   34.92    2.41
   0 -10   4  164.26    9.95
   0  10  -4  180.97   10.11
   1 -10  -4   70.80    3.98
   1 -10  -4   62.16    4.18
  -1  10   4   65.83    3.98
  -1  10   4   63.84    4.08
   1 -10  -3  122.52    7.13
   1 -10  -3  119.27    7.19
  -1  10   3  120.45    7.18
  -1  10   3  129.00    7.15
   1 -10  -2   77.64    4.52
   1 -10  -2   78.49    4.54
  -1  10   2   76.74    4.55
  -1  10   2   77.02    4.59
   1 -10  -1  159.96    9.77
   1 -10  -1  166.55    9.71
  -1  10   1  182.56    9.79
  -1  10   1  172.84    9.75
   1 -10   0   78.19    4.43
   1 -10   0   81.51    4.45
  -1  10   0   71.70    4.49
  -1  10   0   74.92    4.48
   1 -10   1  173.43   10.04
   1 -10   1  192.85   10.13
   1 -10   1  172.84   10.04
  -1  10  -1  171.36   10.11
  -1  10  -1  172.36   10.12
   1 -10   2   77.19    4.63
   1 -10   2   81.60    4.55
   1 -10   2   80.09    4.53
  -1  10  -2   75.80    4.65
   1 -10   3  120.72    6.80
   1 -10   3  117.54    6.90
   1 -10   3  120.53    6.77
  -1  10  -3  117.14    6.99
   1 -10   4   59.09    3.76
   1 -10   4   66.76    3.64
  -1  10  -4   60.70    3.88
   2 -10  -4  124.79    7.35
   2 -10  -4  129.11    7.23
  -2  10   4  120.03    7.31
  -2  10   4  120.97    7.23
   2 -10  -3    4.37    0.58
   2 -10  -3    3.73    0.54
   2 -10  -2  212.69   11.68
   2 -10  -2  210.64   11.70
  -2  10   2  195.95   11.72
  -2  10   2  200.89   11.71
   2 -10  -1    5.58    0.54
   2 -10  -1    5.40    0.52
  -2  10   1    6.99    0.60
  -2  10   1    6.87    0.60
   2 -10   0  245.40   13.73
   2 -10   0  253.13   13.75
  -2  10   0  233.23   13.78
  -2  10   0  236.82   13.76
   2 -10   1    5.95    0.58
   2 -10   1    5.39    0.48
   2 -10   1    5.25    0.48
  -2  10  -1    6.00    0.59
   2 -10   2  216.16   11.98
   2 -10   2  215.60   11.96
   2 -10   2  202.70   12.05
  -2  10  -2  209.12   12.07
   2 -10   3    4.96    0.44
   2 -10   3    4.01    0.39
  -2  10  -3    4.89    0.64
   2 -10   4  117.49    6.61
   2 -10   4  111.24    6.77
  -2  10  -4  118.78    6.87
   3 -10  -4    1.55    0.38
  -3  10   4    1.45    0.44
  -3  10   4    1.81    0.48
   3 -10  -3    2.40    0.43
  -3  10   3    2.31    0.43
   3 -10  -2    3.02    0.41
   3 -10  -2    3.26    0.45
  -3  10   2    3.72    0.51
  -3  10   2    4.32    0.53
   3 -10  -1    3.69    0.43
  -3  10   1    3.81    0.45
  -3  10   1    3.53    0.49
   3 -10   0    6.35    0.53
   3 -10   0    5.94    0.53
  -3  10   0    7.32    0.61
   3 -10   1    2.52    0.34
   3 -10   1    3.40    0.45
  -3  10  -1    3.15    0.45
  -3  10  -1    2.51    0.44
   3 -10   2    3.42    0.40
   3 -10   2    4.41    0.51
   3 -10   2    4.27    0.41
  -3  10  -2    3.77    0.51
  -3  10  -2    4.42    0.53
   3 -10   3    1.42    0.48
   3 -10   3    1.14    0.22
   3 -10   3    1.66    0.27
  -3  10  -3    1.38    0.45
   3 -10   4    1.05    0.35
   3 -10   4    0.98    0.24
  -3  10  -4    1.75    0.43
   4 -10  -4   32.56    2.00
  -4  10   4   28.33    2.09
  -4  10   4   30.02    2.04
   4 -10  -3    9.15    0.74
  -4  10   3    7.70    0.77
  -4  10   3    6.72    0.77
   4 -10  -2   53.22    3.02
   4 -10  -2   54.93    3.05
  -4  10   2   47.28    3.04
  -4  10   2   47.11    3.05
   4 -10  -1   17.24    1.14
   4 -10  -1   18.79    1.17
  -4  10   1   16.67    1.16
   4 -10   0   60.42    3.34
   4 -10   0   59.91    3.32
  -4  10   0   52.66    3.34
  -4  10   0   53.18    3.32
   4 -10   1   16.61    1.07
   4 -10   1   17.98    1.08
  -4  10  -1   14.90    1.11
  -4  10  -1   15.21    1.11
   4 -10   2   52.78    3.01
   4 -10   2   50.03    3.08
   4 -10   2   51.91    2.99
  -4  10  -2   51.15    3.07
  -4  10  -2   47.83    3.08
   4 -10   3    8.84    0.65
   4 -10   4   27.87    1.94
   4 -10   4   31.19    1.82
  -4  10  -4   29.92    1.97
   5 -10  -4   35.59    2.31
  -5  10   4   35.83    2.53
   5 -10  -3   18.75    1.22
   5 -10  -3   17.09    1.20
  -5  10   3   15.72    1.24
  -5  10   3   15.45    1.23
   5 -10  -2   83.11    4.96
   5 -10  -2   82.38    4.93
  -5  10   2   90.62    5.22
  -5  10   2   84.35    4.97
   5 -10  -1   14.58    0.95
   5 -10  -1   13.80    0.96
  -5  10   1   14.08    1.00
  -5  10   1   13.17    0.95
   5 -10   0  116.49    6.81
   5 -10   0  116.44    6.80
  -5  10   0  121.99    6.80
  -5  10   0  119.32    6.83
   5 -10   1   15.52    0.98
   5 -10   1   15.05    0.98
  -5  10  -1   13.69    1.00
  -5  10  -1   13.03    0.99
   5 -10   2   81.11    4.77
   5 -10   2   84.41    4.79
   5 -10   2   82.45    4.86
  -5  10  -2   81.73    4.86
  -5  10  -2   81.68    4.82
   5 -10   3   16.86    1.12
   5 -10   3   17.35    1.13
   5 -10   3   16.13    1.18
  -5  10  -3   15.78    1.48
   5 -10   4   26.52    1.69
   6 -10  -3   35.79    2.20
   6 -10  -3   37.14    2.24
  -6  10   3   34.84    2.29
  -6  10   3   33.84    2.26
   6 -10  -2    5.88    0.57
   6 -10  -2    5.63    0.52
  -6  10   2    4.72    0.58
  -6  10   2    4.83    0.56
   6 -10  -1   44.82    2.59
   6 -10  -1   43.54    2.58
  -6  10   1   42.58    2.57
  -6  10   1   41.21    2.61
   6 -10   0    6.86    0.55
  -6  10   0    5.77    0.56
  -6  10   0    5.05    0.57
   6 -10   1   47.87    2.74
   6 -10   1   48.79    2.74
  -6  10  -1   42.96    2.74
  -6  10  -1   43.47    2.72
   6 -10   2    6.13    0.54
   6 -10   2    6.92    0.64
   6 -10   2    5.68    0.53
  -6  10  -2    5.95    0.61
  -6  10  -2    4.90    0.57
   6 -10   3   37.81    2.21
   6 -10   3   32.72    2.22
   6 -10   3   35.53    2.14
   7 -10  -3    3.25    0.56
   7 -10  -3    3.68    0.50
  -7  10   3    4.67    0.67
  -7  10   3    5.05    0.61
   7 -10  -2    1.53    0.32
   7 -10  -2    1.48    0.37
  -7  10   2    1.63    0.35
   7 -10  -1    7.39    0.63
   7 -10  -1    7.00    0.65
  -7  10   1    9.53    0.85
   7 -10   0    3.27    0.42
   7 -10   0    3.67    0.41
  -7  10   0    3.19    0.45
   7 -10   1    6.74    0.59
   7 -10   2    1.85    0.37
   7 -10   2    1.76    0.31
   7 -10   2    1.70    0.31
  -7  10  -2    1.98    0.37
   7 -10   3    3.81    0.47
   7 -10   3    3.15    0.44
   7 -10   3    4.28    0.54
  -7  10  -3    4.02    0.73
   8 -10  -3   38.64    2.26
  -8  10   3   34.85    2.34
  -8  10   3   34.40    2.27
   8 -10  -2   23.43    1.42
  -8  10   2   19.32    1.46
   8 -10  -1   74.91    4.22
   8 -10  -1   76.05    4.22
  -8  10   1   68.49    4.16
  -8  10   1   67.40    4.23
  -8  10   0   20.65    1.35
  -8  10   0   19.81    1.25
   8 -10   1   75.77    4.27
   8 -10   1   80.31    4.28
  -8  10  -1   66.82    4.18
  -8  10  -1   68.43    4.27
   8 -10   2   23.17    1.37
   8 -10   2   20.28    1.36
  -8  10  -2   18.19    1.35
   8 -10   3   37.66    2.23
   8 -10   3   36.25    2.31
   8 -10   3   37.49    2.21
  -8  10  -3   35.16    2.30
  -8  10  -3   33.03    2.31
   9 -10  -3   62.74    3.82
   9 -10  -3   63.15    3.86
  -9  10   3   65.52    3.84
  -9  10   3   65.06    3.92
   9 -10  -2   92.81    5.54
   9 -10  -2   91.23    5.56
  -9  10   2   97.12    5.62
  -9  10   2  100.28    5.55
   9 -10  -1   83.21    5.04
   9 -10  -1   82.65    5.02
  -9  10   1   90.65    5.08
  -9  10   1   89.00    4.99
   9 -10   0  120.89    7.19
   9 -10   0  119.56    7.20
  -9  10   0  130.40    7.44
  -9  10   0  124.54    7.11
  -9  10   0  129.40    7.13
   9 -10   1   82.60    4.92
   9 -10   1   82.07    4.92
  -9  10  -1   88.94    4.93
  -9  10  -1   83.91    4.82
  -9  10  -1   83.95    4.82
   9 -10   2   91.35    5.37
   9 -10   2   91.48    5.38
  -9  10  -2   89.77    5.50
  -9  10  -2   96.26    5.38
   9 -10   3   55.87    3.64
   9 -10   3   59.54    3.60
   9 -10   3   58.53    3.61
  -9  10  -3   63.87    3.67
  -9  10  -3   65.19    3.64
  10 -10  -2   51.75    3.07
  10 -10  -2   55.81    3.23
 -10  10   2   47.99    3.03
 -10  10   2   48.63    3.13
 -10  10   1    1.73    0.31
 -10  10   1    1.59    0.36
  10 -10   0   56.58    3.26
  10 -10   0   57.32    3.25
 -10  10   0   52.67    3.25
 -10  10   0   50.23    3.11
  10 -10   1    2.15    0.37
  10 -10   1    2.47    0.40
 -10  10  -1    1.65    0.49
  10 -10   2   50.38    2.89
  10 -10   2   51.36    2.90
 -10  10  -2   41.67    3.09
 -10  10  -2   45.59    2.76
  11 -10  -2   16.81    1.31
  11 -10  -2   19.55    1.37
 -11  10   2   19.69    1.26
 -11  10   2   21.79    1.60
  11 -10  -1    3.17    0.54
  11 -10  -1    3.50    0.51
 -11  10   1    4.40    0.58
 -11  10   1    4.96    0.40
  11 -10   0   25.32    1.72
 -11  10   0   27.88    1.74
  11 -10   1    3.08    0.57
  11 -10   1    2.38    0.41
  11 -10   2   16.06    1.25
  11 -10   2   16.66    1.25
 -11  10  -2   19.40    1.23
  12 -10  -1   11.73    0.97
  12 -10  -1   11.88    0.94
  12 -10   0  132.12    7.63
  12 -10   0  133.65    7.62
 -12  10   0  129.08    7.61
  12 -10   1   12.37    0.99
  12 -10   1   11.84    0.97
  13 -10  -1   18.19    1.36
  13 -10  -1   19.10    1.62
 -13  10   1   19.19    1.51
  13 -10   0   63.62    3.90
  13 -10   0   61.26    3.85
 -13  10   0   67.13    3.85
  13 -10   1   17.31    1.27
  13 -10   1   16.73    1.28
 -13  10  -1   17.56    1.23
 -12 -11  -1   29.89    1.85
 -12 -11  -1   29.78    1.82
  12  11   1   25.98    1.97
  12  11   1   25.57    1.88
  12  11   1   26.84    1.91
  12  11   1   27.50    1.75
 -12 -11   0   10.24    0.90
 -12 -11   0   10.82    0.91
  12  11   0   12.92    0.95
  12  11   0   12.01    1.03
  12  11   0   13.05    1.03
  12  11   0   13.11    1.07
 -12 -11   1   28.21    1.74
  12  11  -1   28.73    1.93
  12  11  -1   26.78    1.84
  12  11  -1   27.08    1.82
  12  11  -1   26.90    1.84
 -11 -11  -2   12.97    1.03
  11  11   1  120.77    7.31
  11  11   1  127.93    7.33
  11  11   1  125.62    7.19
  11  11   0    7.48    0.71
  11  11   0    7.16    0.77
  11  11   0    8.03    0.80
  11  11   0    7.70    0.80
  11  11  -1  130.36    7.51
  11  11  -1  123.31    7.40
  11  11  -1  129.63    7.43
  11  11  -1  127.98    7.45
 -11 -11   2   11.82    0.91
  11  11  -2    8.58    0.82
 -10 -11  -2   22.43    1.43
  10  11   2   18.21    1.59
  10  11   1    2.71    0.54
  10  11   1    3.67    0.48
 -10 -11   0   30.94    1.83
 -10 -11   0   30.73    1.82
  10  11   0   25.97    1.90
  10  11   0   27.65    1.83
  10  11   0   28.12    1.91
  10  11  -1    3.10    0.53
  10  11  -1    1.98    0.40
  10  11  -1    2.08    0.40
  10  11  -1    2.99    0.49
 -10 -11   2   22.06    1.28
 -10 -11   2   22.18    1.27
 -10 -11   2   21.52    1.44
  10  11  -2   17.55    1.32
  10  11  -2   17.23    1.32
  10  11  -2   21.03    1.50
  10  11  -2   17.31    1.54
  -9 -11  -2   52.55    3.26
  -9 -11  -2   50.14    3.23
   9  11   2   57.86    3.48
   9  11   2   51.15    3.23
   9  11   2   58.71    3.35
  -9 -11  -1   20.34    1.42
  -9 -11  -1   21.04    1.44
   9  11   1   21.48    1.52
   9  11   1   22.04    1.56
   9  11   1   22.20    1.43
  -9 -11   0   80.62    5.06
  -9 -11   0   79.57    5.06
   9  11   0   90.04    5.18
   9  11   0   91.89    5.12
   9  11   0   94.39    5.19
  -9 -11   1   20.17    1.42
  -9 -11   1   22.11    1.44
   9  11  -1   24.91    1.63
   9  11  -1   23.80    1.56
   9  11  -1   23.04    1.54
  -9 -11   2   49.74    3.19
  -9 -11   2   48.89    3.33
  -9 -11   2   49.76    3.20
   9  11  -2   58.15    3.53
   9  11  -2   60.60    3.43
   9  11  -2   58.07    3.31
   9  11  -2   59.09    3.27
  -8 -11  -3  116.27    6.41
  -8 -11  -3  114.36    6.39
   8  11   3  104.99    6.66
   8  11   3  102.14    6.51
  -8 -11  -2  146.84    7.65
  -8 -11  -2  143.78    7.57
   8  11   2  119.65    7.59
   8  11   2  115.12    7.53
   8  11   2  128.66    7.75
  -8 -11  -1  185.93   10.03
  -8 -11  -1  181.26   10.04
   8  11   1  166.89   10.13
   8  11   1  166.34   10.02
  -8 -11   0  190.93   10.31
  -8 -11   0  178.34   10.26
   8  11   0  177.02   10.36
   8  11   0  172.71   10.29
  -8 -11   1  187.46   10.32
  -8 -11   1  183.86   10.30
  -8 -11   1  191.69   10.41
   8  11  -1  169.83   10.38
   8  11  -1  171.59   10.46
  -8 -11   2  142.31    7.72
  -8 -11   2  137.42    7.90
  -8 -11   2  142.92    7.74
   8  11  -2  132.06    7.91
   8  11  -2  133.21    8.03
   8  11  -2  128.65    7.76
   8  11  -2  132.55    7.79
  -8 -11   3  102.55    6.15
   8  11  -3  105.91    6.18
   8  11  -3   99.53    6.22
  -7 -11  -3   55.44    3.32
  -7 -11  -3   54.18    3.33
   7  11   3   57.13    3.39
   7  11   3   52.63    3.28
   7  11   3   55.71    3.61
  -7 -11  -2    5.93    0.58
  -7 -11  -2    5.69    0.61
   7  11   2    3.90    0.61
   7  11   2    3.62    0.71
  -7 -11  -1   75.55    4.40
  -7 -11  -1   76.33    4.38
   7  11   1   74.71    4.49
   7  11   1   71.13    4.38
   7  11   0    5.21    0.83
   7  11   0    4.96    0.56
  -7 -11   1   77.05    4.52
  -7 -11   1   74.62    4.43
  -7 -11   1   76.97    4.45
   7  11  -1   78.35    4.63
   7  11  -1   75.06    4.59
  -7 -11   2    6.17    0.66
  -7 -11   2    6.30    0.50
  -7 -11   2    6.06    0.53
  -7 -11   3   53.64    3.53
   7  11  -3   62.74    4.20
  -6 -11  -3   85.92    4.89
  -6 -11  -3   87.04    4.87
   6  11   3   74.93    4.82
   6  11   3   82.21    5.11
  -6 -11  -2  161.20    8.90
  -6 -11  -2  161.89    8.86
   6  11   2  146.19    9.04
   6  11   2  146.93    8.87
  -6 -11  -1  128.90    7.29
  -6 -11  -1  129.41    7.27
   6  11   1  118.04    7.71
  -6 -11   0  224.88   12.61
  -6 -11   0  223.32   12.60
   6  11   0  218.44   12.62
   6  11   0  217.32   12.66
  -6 -11   1  128.51    7.60
  -6 -11   1  137.33    7.57
  -6 -11   1  141.49    7.71
   6  11  -1  119.60    7.61
  -6 -11   2  157.13    9.17
  -6 -11   2  167.83    9.03
  -6 -11   2  161.39    8.99
   6  11  -2  152.69    9.17
   6  11  -2  152.64    9.28
  -6 -11   3   84.03    4.36
  -6 -11   3   75.87    4.57
   6  11  -3   68.37    4.40
   6  11  -3   75.97    4.64
  -5 -11  -3    7.86    0.76
  -5 -11  -3    7.86    0.81
   5  11   3    9.86    0.81
   5  11   3    9.61    1.09
  -5 -11  -2   58.12    3.46
  -5 -11  -2   53.37    3.40
   5  11   2   59.50    3.61
   5  11   2   56.57    3.43
  -5 -11  -1    7.56    0.72
  -5 -11  -1    5.87    0.65
   5  11   1    7.85    0.70
  -5 -11   0   78.93    5.15
  -5 -11   0   81.25    5.16
   5  11   0   94.83    5.22
   5  11   0   98.40    5.20
  -5 -11   1    8.22    0.70
  -5 -11   1    7.62    0.66
  -5 -11   1    6.03    0.63
  -5 -11   2   58.11    3.58
   5  11  -2   64.44    3.83
  -5 -11   3    7.10    0.72
  -5 -11   3    7.29    0.53
  -4 -11  -3    5.53    0.61
   4  11   3    4.96    0.86
   4  11   3    4.71    0.62
  -4 -11  -2    1.00    0.37
  -4 -11  -2    0.63    0.30
   4  11   2    1.56    0.38
   4  11   2    1.33    0.48
  -4 -11  -1   12.55    0.98
  -4 -11  -1   12.78    0.95
   4  11   1   12.62    1.03
   4  11   1   11.78    0.95
  -4 -11   0    1.31    0.34
   4  11   0    1.38    0.33
   4  11   0    1.18    0.32
  -4 -11   1   12.85    0.93
  -4 -11   1   11.87    0.90
  -4 -11   1   13.16    0.95
   4  11  -1   11.16    0.97
   4  11  -1   13.42    0.98
  -4 -11   2    1.24    0.28
  -4 -11   2    1.78    0.38
  -4 -11   2    0.98    0.25
   4  11  -2    1.59    0.37
  -4 -11   3    5.26    0.57
  -4 -11   3    6.49    0.67
   4  11  -3    5.80    0.74
  -3 -11  -3  150.84    8.53
  -3 -11  -3  147.50    8.59
   3  11   3  143.32    8.53
   3  11   3  149.18    8.70
  -3 -11  -2    3.48    0.57
  -3 -11  -2    3.57    0.53
   3  11   2    4.43    0.70
  -3 -11  -1  216.95   11.92
  -3 -11  -1  220.94   11.95
   3  11   1  189.31   11.97
   3  11   1  207.22   11.92
  -3 -11   0    2.26    0.35
  -3 -11   0    2.38    0.40
   3  11   0    2.30    0.40
  -3 -11   1  224.81   12.58
  -3 -11   1  224.90   12.59
  -3 -11   1  220.92   12.64
   3  11  -1  226.00   12.66
   3  11  -1  209.55   12.67
  -3 -11   2    3.53    0.44
  -3 -11   2    4.78    0.53
  -3 -11   2    4.06    0.44
   3  11  -2    3.75    0.61
  -3 -11   3  136.09    8.43
  -3 -11   3  143.48    8.37
   3  11  -3  157.59    8.55
  -2 -11  -4   86.46    4.98
   2  11   4   79.29    5.09
  -2 -11  -3   63.01    3.75
  -2 -11  -3   61.21    3.78
   2  11   3   61.06    3.74
   2  11   3   62.87    3.88
  -2 -11  -2  162.12    9.49
   2  11   2  166.62    9.64
   2  11   2  165.40    9.47
  -2 -11  -1   66.20    3.94
  -2 -11  -1   64.19    3.91
   2  11   1   68.70    3.95
   2  11   1   66.47    4.01
  -2 -11   0  215.02   12.19
   2  11   0  218.73   12.27
   2  11   0  209.04   12.25
  -2 -11   1   66.07    3.82
  -2 -11   1   67.87    3.83
   2  11  -1   63.71    3.91
   2  11  -1   63.45    3.91
  -2 -11   2  160.80    9.60
  -2 -11   2  166.37    9.28
  -2 -11   2  165.01    9.27
   2  11  -2  158.09    9.45
   2  11  -2  163.75    9.61
  -2 -11   3   58.38    3.71
  -2 -11   3   61.55    3.58
   2  11  -3   65.20    3.84
  -2 -11   4   73.89    4.47
  -1 -11  -4    8.32    0.90
   1  11   4    8.09    0.98
   1  11   4    8.22    0.84
  -1 -11  -3  107.08    5.98
  -1 -11  -3  100.94    5.95
   1  11   3   95.68    6.03
   1  11   3  101.33    5.94
  -1 -11  -2   13.35    1.14
  -1 -11  -2   14.60    1.11
   1  11   2   16.73    1.57
   1  11   2   16.34    1.13
  -1 -11  -1  172.18    9.41
  -1 -11  -1  167.23    9.38
   1  11   1  162.02    9.40
   1  11   1  154.18    9.45
  -1 -11   0   19.96    1.33
   1  11   0   22.53    1.43
   1  11   0   19.85    1.41
  -1 -11   1  175.59    9.47
  -1 -11   1  166.58    9.46
  -1 -11   1  159.80    9.53
   1  11  -1  165.84    9.56
   1  11  -1  161.97    9.55
  -1 -11   2   15.93    1.10
  -1 -11   2   13.81    0.97
  -1 -11   2   13.69    0.96
   1  11  -2   15.04    1.16
  -1 -11   3  108.62    6.00
  -1 -11   3   92.06    6.11
  -1 -11   3  102.48    5.97
   1  11  -3  116.62    6.28
  -1 -11   4    7.88    0.80
   1  11  -4    8.98    1.58
   0 -11  -4    0.28    0.31
   0 -11  -4   -0.04    0.40
   0  11   4    0.34    0.43
   0 -11  -3    0.33    0.32
   0 -11  -3    0.28    0.30
   0  11   3    0.43    0.40
   0  11   3   -0.05    0.50
   0 -11  -2    0.74    0.26
   0 -11  -2    0.68    0.29
   0  11   2    0.96    0.37
   0  11   2    0.33    0.30
   0 -11  -1    0.40    0.21
   0 -11  -1    0.82    0.27
   0  11   1    0.16    0.25
   0  11   1    0.59    0.30
   0  11   0    0.20    0.25
   0  11   0    0.73    0.30
   0  11  -1    0.22    0.24
   0 -11   3    0.19    0.26
   0 -11   3    0.12    0.16
   0 -11   3    0.23    0.18
   0  11  -3    0.01    0.32
   0 -11   4    0.97    0.43
   0  11  -4    1.76    0.51
   1 -11  -4    9.25    0.86
   1 -11  -4    8.57    0.92
  -1  11   4    9.70    0.92
  -1  11   4    8.35    1.00
   1 -11  -3   99.46    5.78
   1 -11  -3  105.42    5.82
  -1  11   3   97.73    5.81
  -1  11   3   92.27    5.84
   1 -11  -2   13.34    1.07
   1 -11  -2   14.16    1.06
  -1  11   2   16.81    1.13
  -1  11   2   16.27    1.16
   1 -11  -1  166.22    9.25
   1 -11  -1  164.55    9.23
  -1  11   1  158.32    9.26
  -1  11   1  157.11    9.29
   1 -11   0   19.78    1.31
   1 -11   0   19.27    1.37
  -1  11   0   22.15    1.41
  -1  11   0   21.28    1.40
   1 -11   1  163.76    9.62
   1 -11   1  166.45    9.55
   1 -11   1  171.81    9.56
  -1  11  -1  170.70    9.64
  -1  11  -1  164.93    9.63
   1 -11   2   13.23    0.93
   1 -11   2   12.43    0.91
   1 -11   2   15.47    1.06
  -1  11  -2   14.94    1.11
  -1  11  -2   13.83    1.07
   1 -11   3  100.71    5.64
   1 -11   3   89.30    5.74
   1 -11   3  104.38    5.61
  -1  11  -3   97.65    5.85
   1 -11   4    8.00    1.21
  -1  11  -4    6.98    0.88
   2 -11  -4   78.47    4.74
  -2  11   4   78.64    4.81
   2 -11  -3   59.10    3.58
   2 -11  -3   57.75    3.59
  -2  11   3   61.05    3.62
  -2  11   3   60.02    3.65
   2 -11  -2  155.06    8.98
   2 -11  -2  151.72    9.00
  -2  11   2  162.99    9.03
  -2  11   2  157.22    9.04
   2 -11  -1   61.02    3.80
   2 -11  -1   62.56    3.82
  -2  11   1   67.13    3.85
  -2  11   1   68.96    3.86
   2 -11   0  214.17   11.97
   2 -11   0  203.51   11.95
  -2  11   0  208.46   12.00
  -2  11   0  215.15   12.03
   2 -11   1   64.49    3.91
   2 -11   1   74.22    4.00
   2 -11   1   64.46    3.91
  -2  11  -1   66.85    3.99
  -2  11  -1   64.90    3.98
   2 -11   2  157.16    8.87
   2 -11   2  157.24    8.89
   2 -11   2  157.94    8.98
  -2  11  -2  152.93    9.01
  -2  11  -2  152.54    8.99
   2 -11   3   58.66    3.38
   2 -11   3   56.14    3.49
   2 -11   3   56.59    3.35
  -2  11  -3   59.47    3.57
   2 -11   4   77.11    4.68
   3 -11  -3  142.56    8.05
   3 -11  -3  139.83    8.02
  -3  11   3  133.45    8.08
  -3  11   3  139.77    8.07
   3 -11  -2    3.48    0.48
   3 -11  -2    3.15    0.48
  -3  11   2    4.57    0.56
   3 -11  -1  200.06   11.46
   3 -11  -1  203.13   11.44
  -3  11   1  201.64   11.47
  -3  11   1  198.96   11.48
   3 -11   0    2.43    0.37
   3 -11   0    2.12    0.34
  -3  11   0    2.51    0.43
   3 -11   1  213.33   12.03
   3 -11   1  211.88   11.96
  -3  11  -1  203.84   12.01
  -3  11  -1  211.81   12.02
   3 -11   2    3.13    0.38
   3 -11   2    2.90    0.39
   3 -11   2    4.33    0.52
  -3  11  -2    3.39    0.52
   3 -11   3  138.12    7.75
   3 -11   3  137.34    7.77
   3 -11   3  131.20    7.87
  -3  11  -3  136.25    7.92
   4 -11  -3    5.59    0.60
   4 -11  -3    4.92    0.64
  -4  11   3    6.21    0.69
  -4  11   3    4.87    0.66
   4 -11  -2    1.14    0.30
  -4  11   2    1.03    0.33
  -4  11   2    1.09    0.35
   4 -11  -1   12.23    0.86
   4 -11  -1   10.68    0.82
  -4  11   1   11.36    0.85
  -4  11   1   11.45    0.88
   4 -11   0    1.66    0.27
   4 -11   0    1.51    0.28
  -4  11   0    1.09    0.29
  -4  11   0    1.44    0.29
   4 -11   1   11.67    0.81
   4 -11   1   11.33    0.81
  -4  11  -1   10.74    0.86
  -4  11  -1   10.90    0.87
   4 -11   2    1.29    0.26
   4 -11   2    1.18    0.34
   4 -11   2    1.50    0.29
  -4  11  -2    0.87    0.32
  -4  11  -2    2.03    0.39
   4 -11   3    5.43    0.52
   4 -11   3    4.91    0.59
  -4  11  -3    5.21    0.64
   5 -11  -3    8.91    0.79
   5 -11  -3    9.84    0.82
  -5  11   3    8.27    0.85
  -5  11   3    8.95    0.84
   5 -11  -2   61.35    3.30
   5 -11  -2   61.35    3.32
  -5  11   2   49.07    3.29
  -5  11   2   48.53    3.31
   5 -11  -1    7.71    0.63
   5 -11  -1    8.29    0.63
  -5  11   1    6.28    0.62
  -5  11   1    7.01    0.68
   5 -11   0   80.84    4.43
   5 -11   0   82.29    4.44
  -5  11   0   70.39    4.40
  -5  11   0   69.81    4.44
   5 -11   1    8.40    0.63
   5 -11   1    7.87    0.61
  -5  11  -1    5.85    0.61
  -5  11  -1    6.53    0.65
   5 -11   2   58.13    3.33
   5 -11   2   59.38    3.35
   5 -11   2   52.91    3.40
  -5  11  -2   58.58    3.43
  -5  11  -2   52.50    3.49
   5 -11   3    8.68    0.66
   5 -11   3    7.63    0.77
   5 -11   3    8.91    0.69
  -5  11  -3    7.86    0.77
   6 -11  -3   73.51    4.44
  -6  11   3   75.92    4.52
  -6  11   3   76.22    4.50
   6 -11  -2  138.18    8.17
   6 -11  -2  140.29    8.20
  -6  11   2  145.98    8.23
  -6  11   2  144.66    8.20
   6 -11  -1   98.61    6.30
   6 -11  -1  101.83    6.26
  -6  11   1  117.87    6.31
  -6  11   1  114.91    6.25
   6 -11   0  198.55   11.46
   6 -11   0  192.27   11.35
  -6  11   0  206.43   11.38
  -6  11   0  199.18   11.32
   6 -11   1  105.17    6.53
  -6  11  -1  121.86    6.56
  -6  11  -1  113.37    6.57
   6 -11   2  140.81    8.18
   6 -11   2  136.39    8.16
   6 -11   2  150.98    8.25
  -6  11  -2  152.74    8.26
  -6  11  -2  130.80    8.49
   6 -11   3   71.24    4.26
   6 -11   3   69.46    4.24
   6 -11   3   72.92    4.37
  -6  11  -3   78.28    4.43
  -6  11  -3   71.89    4.33
   7 -11  -3   52.08    3.19
   7 -11  -3   53.72    3.24
  -7  11   3   52.58    3.24
  -7  11   3   52.83    3.32
   7 -11  -2    3.27    0.50
   7 -11  -2    3.11    0.46
   7 -11  -1   68.49    4.03
   7 -11  -1   69.39    4.05
  -7  11   1   68.01    4.07
  -7  11   1   68.61    4.01
   7 -11   0    4.42    0.48
   7 -11   0    4.34    0.50
   7 -11   1   74.90    4.21
   7 -11   1   69.90    4.20
  -7  11  -1   70.44    4.32
  -7  11  -1   70.93    4.17
   7 -11   2    3.80    0.51
   7 -11   2    3.34    0.47
   7 -11   2    2.87    0.45
  -7  11  -2    4.47    0.52
   7 -11   3   52.62    3.02
   7 -11   3   50.72    2.99
  -7  11  -3   49.80    3.45
  -7  11  -3   47.11    3.04
   8 -11  -3   97.32    5.85
   8 -11  -3   97.26    5.88
  -8  11   3  101.80    5.88
  -8  11   3  104.00    5.95
   8 -11  -2  124.49    7.26
   8 -11  -2  120.62    7.33
  -8  11   2  130.61    7.34
  -8  11   2  127.39    7.26
   8 -11  -1  152.69    9.09
   8 -11  -1  151.60    9.07
  -8  11   1  163.89    9.05
  -8  11   1  165.39    9.13
   8 -11   0  151.65    8.92
   8 -11   0  150.36    8.91
  -8  11   0  159.71    8.95
  -8  11   0  160.49    8.86
   8 -11   1  154.64    9.20
   8 -11   1  155.29    9.20
  -8  11  -1  165.71    9.23
  -8  11  -1  166.26    9.14
   8 -11   2  118.84    7.07
   8 -11   2  117.90    7.06
  -8  11  -2  125.17    7.06
  -8  11  -2  127.76    7.10
   8 -11   3   94.14    5.69
   8 -11   3   94.71    5.61
   8 -11   3   93.98    5.59
  -8  11  -3   94.00    5.63
  -8  11  -3  105.12    5.72
   9 -11  -2   53.08    3.04
   9 -11  -2   53.07    3.06
  -9  11   2   46.15    3.07
  -9  11   2   47.76    3.01
   9 -11  -1   21.38    1.42
   9 -11  -1   20.34    1.39
  -9  11   1   21.90    1.34
  -9  11   1   19.84    1.43
   9 -11   0   83.88    4.56
   9 -11   0   81.55    4.57
  -9  11   0   73.82    4.56
  -9  11   0   70.92    4.45
   9 -11   1   20.42    1.32
   9 -11   1   21.60    1.33
  -9  11  -1   17.59    1.19
  -9  11  -1   18.14    1.31
   9 -11   2   51.19    2.98
   9 -11   2   50.45    2.97
  -9  11  -2   47.70    2.91
  -9  11  -2   46.84    2.97
  10 -11  -2   16.85    1.31
  10 -11  -2   17.00    1.27
 -10  11   2   22.16    1.84
 -10  11   2   19.70    1.26
  10 -11  -1    3.00    0.52
 -10  11   1    4.40    0.44
 -10  11   1    4.51    0.57
  10 -11   0   26.08    1.75
 -10  11   0   27.71    1.77
 -10  11   0   27.38    1.63
  10 -11   1    2.66    0.44
 -10  11  -1    3.33    0.33
  10 -11   2   16.17    1.22
  10 -11   2   16.91    1.24
 -10  11  -2   19.40    1.26
  11 -11  -2    8.74    0.79
  11 -11  -2    9.45    0.86
  11 -11  -1  109.95    6.07
  11 -11  -1  108.88    6.05
 -11  11   1   92.05    6.05
  11 -11   0    9.52    0.84
  11 -11   0    8.53    0.82
 -11  11   0   10.92    0.85
  11 -11   1  107.02    5.98
  11 -11   1  109.18    5.99
 -11  11  -1   90.54    5.94
  11 -11   2    8.44    0.81
  11 -11   2    9.14    0.81
  12 -11  -1   26.71    1.79
  12 -11  -1   26.02    2.05
 -12  11   1   27.47    2.17
  12 -11   0   11.79    0.96
 -12  11   0   10.43    0.91
  12 -11   1   24.80    1.71
  12 -11   1   25.42    1.72
 -12  11  -1   25.93    1.69
 -11 -12  -1   30.60    1.87
 -11 -12  -1   29.45    1.89
  11  12   1   26.65    1.99
  11  12   1   27.66    1.83
  11  12   1   28.07    1.97
 -11 -12   0   11.71    0.97
  11  12   0   13.43    1.11
  11  12   0   13.96    1.02
  11  12   0   13.22    1.11
 -11 -12   1   29.34    1.76
 -11 -12   1   28.10    1.75
  11  12  -1   29.44    1.98
  11  12  -1   26.74    1.86
  11  12  -1   25.47    1.82
  11  12  -1   28.98    1.90
  10  12   1   12.46    0.96
  10  12   1   12.04    1.09
 -10 -12   0  146.46    8.50
 -10 -12   0  141.96    8.49
  10  12   0  149.84    8.54
  10  12   0  150.62    8.62
  10  12   0  151.24    8.63
  10  12  -1   12.61    1.07
  10  12  -1   14.48    1.08
  10  12  -1   14.13    1.17
   9  12   2    5.36    0.89
   9  12   2    5.95    0.69
   9  12   2    4.10    0.72
   9  12   1   14.54    1.07
   9  12   1   14.57    1.20
   9  12   0    5.17    0.59
   9  12   0    5.79    0.69
   9  12  -1   13.88    1.12
   9  12  -1   15.80    1.23
   9  12  -2    5.36    0.60
   9  12  -2    7.00    0.89
   9  12  -2    5.63    0.71
   9  12  -2    5.66    0.58
  -8 -12  -2  122.70    7.26
  -8 -12  -2  122.81    7.25
   8  12   2  124.24    7.31
   8  12   2  133.32    7.50
   8  12   2  123.44    7.26
   8  12   1   38.11    2.49
  -8 -12   0  158.60    9.45
  -8 -12   0  158.65    9.45
   8  12   0  180.08    9.58
   8  12   0  163.01    9.78
   8  12  -1   37.96    2.47
  -8 -12   2  119.96    7.48
  -8 -12   2  119.98    7.63
   8  12  -2  142.99    7.71
   8  12  -2  136.50    7.57
   8  12  -2  137.46    7.83
  -7 -12  -3    2.87    0.45
   7  12   3    2.27    0.47
   7  12   3    1.57    0.68
  -7 -12  -2    2.64    0.46
  -7 -12  -2    2.40    0.40
   7  12   2    2.56    0.64
   7  12   2    1.90    0.43
  -7 -12  -1    2.92    0.44
  -7 -12  -1    3.29    0.54
   7  12   1    4.35    0.56
  -7 -12   0    2.72    0.45
  -7 -12   0    2.64    0.42
   7  12   0    2.32    0.45
   7  12   0    2.51    0.46
  -7 -12   1    2.84    0.43
  -7 -12   1    3.56    0.46
   7  12  -1    4.14    0.60
  -7 -12   2    2.09    0.33
  -7 -12   2    2.90    0.40
  -7 -12   2    2.92    0.48
   7  12  -2    2.14    0.55
   7  12  -2    2.28    0.45
  -7 -12   3    3.01    0.54
  -6 -12  -3   34.13    2.06
   6  12   3   28.15    1.99
  -6 -12  -2  374.67   20.20
   6  12   2  351.73   20.22
   6  12   2  340.58   20.38
  -6 -12  -1   47.50    2.79
   6  12   1   43.16    2.87
  -6 -12   0  528.09   30.20
  -6 -12   0  525.40   30.28
   6  12   0  534.50   30.26
   6  12   0  547.79   30.23
  -6 -12   1   49.37    2.67
  -6 -12   1   48.22    2.64
   6  12  -1   38.41    2.69
   6  12  -1   38.22    2.73
  -6 -12   2  364.85   20.90
  -6 -12   2  359.84   21.07
  -6 -12   2  380.96   20.95
   6  12  -2  368.27   21.21
   6  12  -2  378.09   21.11
  -6 -12   3   31.64    2.03
   6  12  -3   27.14    2.11
   6  12  -3   28.27    2.03
  -5 -12  -3    4.39    0.60
  -5 -12  -3    5.17    0.68
   5  12   3    4.68    0.87
   5  12   3    3.57    0.57
  -5 -12  -2    1.85    0.38
  -5 -12  -2    1.77    0.45
   5  12   2    1.48    0.55
   5  12   2    2.70    0.48
  -5 -12  -1   10.82    0.95
  -5 -12  -1   11.70    0.91
   5  12   1   11.16    0.98
   5  12   1    9.89    0.90
  -5 -12   0    3.80    0.57
  -5 -12   0    2.65    0.43
   5  12   0    3.27    0.53
   5  12   0    2.89    0.51
  -5 -12   1   11.01    0.87
  -5 -12   1   11.56    0.87
   5  12  -1   12.04    0.96
   5  12  -1    9.67    0.89
  -5 -12   2    2.24    0.42
  -5 -12   2    2.40    0.36
  -5 -12   2    2.22    0.36
   5  12  -2    1.95    0.49
   5  12  -2    2.18    0.44
  -5 -12   3    4.83    0.72
  -5 -12   3    4.82    0.43
  -4 -12  -3   32.10    1.88
  -4 -12  -3   28.04    1.92
   4  12   3   26.53    1.88
   4  12   3   26.63    2.11
  -4 -12  -2  212.34   12.31
  -4 -12  -2  221.85   12.36
   4  12   2  214.68   12.32
   4  12   2  210.65   12.46
  -4 -12  -1   34.32    2.03
  -4 -12  -1   29.20    1.96
   4  12   1   27.87    1.96
   4  12   1   31.06    2.05
  -4 -12   0  261.57   14.85
  -4 -12   0  257.07   14.83
   4  12   0  259.90   15.18
   4  12   0  262.61   14.87
  -4 -12   1   29.16    1.84
  -4 -12   1   30.74    1.87
   4  12  -1   27.85    1.92
   4  12  -1   28.57    1.92
  -4 -12   2  198.79   12.47
  -4 -12   2  215.21   12.37
  -4 -12   2  227.02   12.40
   4  12  -2  212.54   12.60
   4  12  -2  235.17   12.55
  -4 -12   3   29.04    1.68
  -4 -12   3   27.66    1.86
   4  12  -3   24.98    1.91
  -3 -12  -3   20.04    1.53
  -3 -12  -3   21.30    1.46
   3  12   3   20.90    1.67
   3  12   3   20.27    1.50
  -3 -12  -2   22.20    1.55
  -3 -12  -2   23.59    1.61
   3  12   2   22.52    1.70
   3  12   2   22.70    1.58
  -3 -12  -1   31.51    2.05
  -3 -12  -1   32.96    2.12
   3  12   1   32.11    2.19
   3  12   1   30.53    2.03
  -3 -12   0   26.49    1.68
  -3 -12   0   26.57    1.70
   3  12   0   26.01    1.73
   3  12   0   24.94    1.73
  -3 -12   1   28.17    2.06
  -3 -12   1   31.47    1.95
   3  12  -1   34.04    2.13
  -3 -12   2   21.69    1.57
  -3 -12   2   23.21    1.49
  -3 -12   2   24.78    1.50
   3  12  -2   25.14    1.65
   3  12  -2   21.64    1.67
  -3 -12   3   21.60    1.37
  -2 -12  -3   84.65    5.11
  -2 -12  -3   89.86    5.17
   2  12   3   85.12    5.14
   2  12   3   84.93    5.26
  -2 -12  -2   12.68    1.02
  -2 -12  -2   11.79    1.04
   2  12   2   15.75    1.20
  -2 -12  -1  109.87    5.90
   2  12   1   92.03    6.00
   2  12   1   99.95    5.89
  -2 -12   0   12.99    0.99
  -2 -12   0   12.66    0.96
   2  12   0   13.18    1.05
   2  12   0   15.48    1.06
  -2 -12   1   96.24    6.10
  -2 -12   1  106.23    6.05
   2  12  -1  109.12    6.18
   2  12  -1  107.14    6.22
  -2 -12   2   13.39    0.91
  -2 -12   2   12.49    0.90
   2  12  -2   13.53    1.11
   2  12  -2   11.69    1.04
  -2 -12   3   80.76    4.97
  -2 -12   3   88.81    4.83
  -2 -12   3   80.64    4.77
  -1 -12  -3   11.39    1.01
  -1 -12  -3   12.52    1.14
   1  12   3   12.99    1.18
   1  12   3   12.31    1.05
  -1 -12  -2   22.32    1.58
  -1 -12  -2   22.09    1.55
   1  12   2   25.12    1.61
   1  12   2   23.68    1.67
  -1 -12  -1   17.08    1.25
  -1 -12  -1   17.77    1.25
   1  12   1   18.96    1.33
   1  12   1   18.23    1.28
  -1 -12   0   27.93    1.79
  -1 -12   0   27.87    1.80
   1  12   0   28.02    1.87
   1  12   0   30.26    1.88
  -1 -12   1   17.58    1.18
  -1 -12   1   19.86    1.27
   1  12  -1   17.95    1.28
   1  12  -1   15.99    1.27
  -1 -12   2   23.86    1.54
  -1 -12   2   22.43    1.42
  -1 -12   2   22.19    1.41
   1  12  -2   21.69    1.60
   1  12  -2   21.50    1.57
  -1 -12   3   11.37    0.83
  -1 -12   3   13.55    1.04
  -1 -12   3   12.32    0.86
   1  12  -3   12.94    1.14
   0 -12  -3   14.85    1.12
   0  12   3   13.91    1.14
   0  12   3   13.43    1.22
   0 -12  -2  101.09    5.65
   0 -12  -2   99.60    5.67
   0  12   2   92.97    5.69
   0  12   2   92.82    5.72
   0 -12  -1   24.73    1.53
   0 -12  -1   23.40    1.50
   0  12   1   21.56    1.54
   0  12   1   22.47    1.58
   0 -12   0  152.15    8.58
   0 -12   0  152.14    8.57
   0  12   0  148.70    8.64
   0  12   0  144.99    8.64
   0 -12   1   25.23    1.56
   0 -12   1   24.31    1.50
   0 -12   1   22.03    1.55
   0  12  -1   23.06    1.60
   0  12  -1   22.76    1.58
   0 -12   2  100.53    5.44
   0 -12   2  101.10    5.43
   0 -12   2   88.00    5.52
   0  12  -2   89.79    5.57
   0  12  -2   89.97    5.59
   0 -12   3   15.95    0.98
   0 -12   3   14.81    1.00
   0 -12   3   13.32    1.12
   0  12  -3   15.39    1.27
   1 -12  -3   11.47    0.98
  -1  12   3   11.84    1.09
  -1  12   3   12.21    1.03
   1 -12  -2   22.20    1.56
   1 -12  -2   22.75    1.59
  -1  12   2   26.73    1.66
  -1  12   2   24.07    1.66
   1 -12  -1   17.08    1.22
   1 -12  -1   16.81    1.22
  -1  12   1   19.29    1.29
  -1  12   1   18.42    1.27
   1 -12   0   27.01    1.76
   1 -12   0   26.92    1.75
  -1  12   0   29.19    1.83
  -1  12   0   29.07    1.84
   1 -12   1   17.07    1.16
   1 -12   1   17.27    1.16
  -1  12  -1   16.86    1.27
  -1  12  -1   18.70    1.26
   1 -12   2   21.66    1.41
   1 -12   2   24.26    1.55
   1 -12   2   22.15    1.43
  -1  12  -2   21.64    1.57
  -1  12  -2   22.48    1.59
   1 -12   3   11.52    0.83
   1 -12   3   11.81    0.79
   1 -12   3   10.73    0.95
  -1  12  -3   11.52    1.05
   2 -12  -3   87.30    5.06
   2 -12  -3   83.97    4.87
  -2  12   3   80.74    4.90
  -2  12   3   76.55    4.91
   2 -12  -2   10.41    0.87
   2 -12  -2   10.96    0.85
   2 -12  -1   98.24    5.92
   2 -12  -1  104.45    5.75
  -2  12   1   94.41    5.75
  -2  12   1   97.84    5.77
   2 -12   0   11.97    0.93
   2 -12   0   11.98    0.90
  -2  12   0   14.96    1.01
   2 -12   1  106.00    6.03
   2 -12   1  104.00    6.03
  -2  12  -1  101.32    6.16
  -2  12  -1  105.97    6.11
   2 -12   2   10.88    0.84
   2 -12   2   11.39    0.88
  -2  12  -2   12.11    0.99
  -2  12  -2   13.05    1.36
   2 -12   3   83.04    4.62
   2 -12   3   74.37    4.76
   2 -12   3   81.23    4.64
  -2  12  -3   80.92    4.85
   3 -12  -3   20.65    1.46
   3 -12  -3   21.33    1.41
  -3  12   3   18.50    1.45
  -3  12   3   19.46    1.47
   3 -12  -2   20.33    1.45
   3 -12  -2   22.30    1.44
  -3  12   2   22.79    1.50
  -3  12   2   21.07    1.49
   3 -12  -1   32.19    2.08
   3 -12  -1   32.77    1.97
  -3  12   1   29.45    2.27
  -3  12   1   30.14    1.97
   3 -12   0   24.48    1.55
   3 -12   0   25.19    1.58
  -3  12   0   23.26    1.60
  -3  12   0   24.93    1.61
   3 -12   1   30.83    1.94
  -3  12  -1   29.70    2.32
  -3  12  -1   32.86    2.02
   3 -12   2   21.67    1.42
   3 -12   2   21.88    1.52
   3 -12   2   22.50    1.42
  -3  12  -2   22.47    1.55
  -3  12  -2   21.63    1.54
   3 -12   3   19.31    1.42
   3 -12   3   19.23    1.32
  -3  12  -3   21.34    1.51
  -3  12  -3   20.11    1.48
   4 -12  -3   24.31    1.75
   4 -12  -3   24.29    1.73
  -4  12   3   27.84    1.81
  -4  12   3   28.38    1.83
   4 -12  -2  196.91   11.32
   4 -12  -2  202.85   11.35
  -4  12   2  198.30   11.37
  -4  12   2  194.66   11.36
   4 -12  -1   27.25    1.88
  -4  12   1   31.65    1.90
  -4  12   1   31.11    1.92
   4 -12   0  243.45   13.91
  -4  12   0  245.53   13.93
   4 -12   1   26.60    1.77
   4 -12   1   27.14    1.82
  -4  12  -1   28.95    1.93
  -4  12  -1   30.59    1.85
   4 -12   2  203.00   11.71
   4 -12   2  202.93   11.62
  -4  12  -2  197.82   11.71
  -4  12  -2  212.48   11.75
   4 -12   3   24.84    1.66
   4 -12   3   21.44    1.48
   4 -12   3   23.06    1.52
  -4  12  -3   26.88    1.73
  -4  12  -3   23.62    1.68
   5 -12  -3    4.46    0.61
   5 -12  -3    3.42    0.55
  -5  12   3    3.82    0.62
  -5  12   3    5.17    0.68
   5 -12  -2    2.32    0.37
   5 -12  -2    1.57    0.37
  -5  12   2    2.14    0.41
  -5  12   2    2.19    0.43
   5 -12  -1    9.19    0.81
   5 -12  -1    9.09    0.78
  -5  12   1   11.85    0.84
  -5  12   1   11.82    0.87
   5 -12   0    3.13    0.41
   5 -12   0    2.65    0.43
  -5  12   0    3.04    0.48
  -5  12   0    2.89    0.43
   5 -12   1    9.52    0.79
   5 -12   1    9.43    0.79
  -5  12  -1   11.89    0.86
  -5  12  -1   10.94    0.87
   5 -12   2    3.40    0.43
   5 -12   2    2.70    0.46
   5 -12   2    2.34    0.40
  -5  12  -2    2.33    0.44
   5 -12   3    3.11    0.42
   5 -12   3    3.42    0.46
   5 -12   3    4.18    0.58
  -5  12  -3    4.15    0.63
  -5  12  -3    3.56    0.59
   6 -12  -3   28.54    1.86
   6 -12  -3   24.85    1.87
  -6  12   3   31.91    1.94
   6 -12  -2  341.79   19.44
   6 -12  -2  346.22   19.50
  -6  12   2  344.48   19.50
  -6  12   2  337.59   19.48
   6 -12  -1   34.04    2.13
   6 -12   0  444.64   25.88
   6 -12   0  442.79   25.87
  -6  12   0  465.07   25.85
  -6  12   0  477.34   25.91
   6 -12   1   35.23    2.39
  -6  12  -1   43.50    2.47
   6 -12   2  332.70   19.33
   6 -12   2  335.38   19.34
   6 -12   2  349.62   19.41
  -6  12  -2  353.63   19.42
  -6  12  -2  334.13   19.39
   6 -12   3   29.33    1.90
   6 -12   3   26.85    1.77
   6 -12   3   25.05    1.74
  -6  12  -3   30.84    1.95
  -6  12  -3   27.96    1.86
   7 -12  -3    1.81    0.41
  -7  12   3    1.65    0.44
   7 -12  -2    3.07    0.50
   7 -12  -2    2.29    0.40
  -7  12   2    3.77    0.58
  -7  12   2    2.67    0.52
   7 -12  -1    4.08    0.50
   7 -12  -1    3.05    0.45
  -7  12   1    3.90    0.54
  -7  12   1    2.70    0.44
   7 -12   0    2.29    0.38
   7 -12   0    3.09    0.43
  -7  12   0    2.92    0.49
  -7  12   0    2.70    0.37
   7 -12   1    3.06    0.47
   7 -12   1    4.27    0.48
  -7  12  -1    2.93    0.42
  -7  12  -1    3.63    0.53
   7 -12   2    2.57    0.42
   7 -12   2    2.75    0.44
  -7  12  -2    2.38    0.42
  -7  12  -2    2.11    0.41
   7 -12   3    1.63    0.33
   7 -12   3    1.79    0.35
   8 -12  -2  122.60    6.97
   8 -12  -2  122.43    6.99
  -8  12   2  115.24    7.01
  -8  12   1   43.68    2.67
  -8  12   1   45.22    2.75
   8 -12   0  153.93    8.55
   8 -12   0  155.19    8.55
  -8  12   0  144.05    8.55
  -8  12   0  140.99    8.47
   8 -12   1   35.47    2.41
   8 -12   1   34.94    2.41
  -8  12  -1   43.88    2.38
  -8  12  -1   43.04    2.48
   8 -12   2  119.39    6.76
   8 -12   2  120.37    6.75
  -8  12  -2  112.74    6.74
  -8  12  -2  113.50    6.77
   9 -12  -2    5.80    0.67
   9 -12  -2    5.77    0.70
  -9  12   2    7.63    0.94
  -9  12   2    7.92    0.81
   9 -12  -1   13.50    1.08
   9 -12  -1   13.55    1.10
  -9  12   1   17.33    1.06
  -9  12   1   16.26    1.16
   9 -12   0    5.99    0.99
  -9  12   0    8.08    0.61
  -9  12   0    8.25    0.75
   9 -12   1   13.40    1.09
  -9  12  -1   16.13    1.00
  -9  12  -1   15.71    1.12
   9 -12   2    6.44    0.69
  -9  12  -2    7.57    0.74
  -9  12  -2    7.78    0.64
  10 -12  -1   12.36    0.99
  10 -12   0  133.33    7.68
  10 -12   0  133.67    7.70
 -10  12   0  131.57    7.70
 -10  12  -1   16.37    1.12
  11 -12  -1   26.64    1.83
  11 -12  -1   25.93    1.75
 -11  12   1   25.19    1.85
  11 -12   0   12.02    1.13
  11 -12   0   11.51    0.96
 -11  12   0   11.01    0.95
  11 -12   1   26.16    1.78
  11 -12   1   26.40    1.79
 -11  12  -1   28.06    1.79
 -10 -13  -1   18.38    1.33
 -10 -13  -1   19.49    1.38
  10  13   1   20.36    1.36
  10  13   1   19.02    1.53
  10  13   1   19.30    1.47
 -10 -13   0   77.42    4.23
 -10 -13   0   76.09    4.23
  10  13   0   65.61    4.24
  10  13   0   70.27    4.34
  10  13   0   66.78    4.32
 -10 -13   1   18.16    1.28
 -10 -13   1   19.23    1.28
  10  13  -1   19.28    1.91
  10  13  -1   20.20    1.42
  10  13  -1   20.23    1.44
   9  13   1   10.87    0.92
   9  13   1   10.39    1.02
   9  13   1   10.86    1.00
  -9 -13   0   50.90    3.10
   9  13   0   49.88    3.22
   9  13   0   53.23    3.15
   9  13  -1   10.56    1.04
   9  13  -1   11.05    0.98
   9  13  -1   13.00    0.99
  -8 -13  -2    6.65    0.74
  -8 -13  -2    7.36    0.71
   8  13   2    6.16    0.77
   8  13   2    6.24    1.42
   8  13   2    6.23    0.74
  -8 -13  -1   29.79    1.85
  -8 -13  -1   28.44    1.82
   8  13   1   26.81    1.98
   8  13   1   26.88    1.94
  -8 -13   0    6.91    0.67
  -8 -13   0    7.34    0.69
   8  13   0    6.45    0.70
   8  13   0    6.32    0.76
  -8 -13   1   27.67    1.74
  -8 -13   1   28.67    1.77
   8  13  -1   27.62    1.87
   8  13  -1   27.08    1.93
  -8 -13   2    6.73    0.56
  -8 -13   2    6.89    0.77
   8  13  -2    6.90    0.90
   8  13  -2    7.72    1.00
   8  13  -2    7.69    0.93
  -7 -13  -2   54.86    3.21
  -7 -13  -2   52.57    3.05
   7  13   2   44.77    3.02
   7  13   2   44.83    3.21
  -7 -13  -1  259.94   15.72
   7  13   1  292.78   15.87
  -7 -13   0   62.41    3.49
  -7 -13   0   61.28    3.48
   7  13   0   52.51    3.49
   7  13   0   55.03    3.54
  -7 -13   1  268.75   15.88
  -7 -13   1  259.05   15.85
   7  13  -1  297.88   15.99
   7  13  -1  292.90   16.05
  -7 -13   2   50.76    3.11
  -7 -13   2   51.53    2.95
  -7 -13   2   49.58    2.91
   7  13  -2   49.87    3.31
   7  13  -2   46.39    3.12
  -6 -13  -2    2.34    0.41
  -6 -13  -2    1.42    0.41
   6  13   2    1.49    0.57
   6  13   2    1.78    0.44
  -6 -13  -1    1.98    0.46
  -6 -13  -1    2.04    0.41
   6  13   1    2.98    0.54
   6  13   1    2.25    0.52
  -6 -13   0    1.39    0.39
  -6 -13   0    1.55    0.38
   6  13   0    1.59    0.41
   6  13   0    2.15    0.42
   6  13  -1    2.84    0.48
   6  13  -1    3.01    0.52
  -6 -13   2    1.60    0.32
  -6 -13   2    2.35    0.44
  -6 -13   2    2.85    0.43
   6  13  -2    1.73    0.53
   6  13  -2    2.53    0.50
  -5 -13  -3    1.99    0.48
  -5 -13  -2   50.83    2.94
  -5 -13  -2   46.45    2.86
   5  13   2   44.41    2.88
   5  13   2   42.31    3.03
  -5 -13  -1    3.64    0.60
  -5 -13  -1    3.68    0.60
   5  13   1    4.97    0.68
   5  13   1    5.29    0.70
  -5 -13   0   46.19    2.93
  -5 -13   0   47.13    2.96
   5  13   0   48.89    2.97
   5  13   0   48.83    2.98
   5  13  -1    5.91    0.66
   5  13  -1    5.52    0.68
  -5 -13   2   50.17    2.95
  -5 -13   2   44.55    3.02
   5  13  -2   49.68    3.18
   5  13  -2   51.35    3.10
  -4 -13  -3   64.85    4.06
  -4 -13  -3   69.18    4.01
   4  13   3   65.84    4.20
   4  13   3   60.43    3.95
  -4 -13  -2   42.50    2.76
  -4 -13  -2   42.50    2.64
   4  13   2   40.57    2.80
  -4 -13  -1   82.73    4.74
  -4 -13  -1   80.59    4.70
   4  13   1   71.23    4.73
   4  13   1   81.45    4.78
  -4 -13   0   42.66    2.66
  -4 -13   0   39.32    2.62
   4  13   0   42.96    2.69
   4  13   0   45.03    2.69
  -4 -13   1   83.72    4.74
  -4 -13   1   85.02    4.74
   4  13  -1   76.69    4.78
   4  13  -1   75.36    4.79
  -4 -13   2   40.03    2.65
  -4 -13   2   42.29    2.58
  -4 -13   2   38.26    2.59
   4  13  -2   47.03    2.75
   4  13  -2   44.34    2.80
  -4 -13   3   65.26    4.03
  -4 -13   3   68.18    3.83
   4  13  -3   64.41    4.17
   4  13  -3   63.91    4.08
  -3 -13  -3  164.96    9.54
  -3 -13  -3  161.29    9.56
   3  13   3  157.35    9.52
   3  13   3  173.93    9.84
  -3 -13  -2   34.15    2.44
   3  13   2   40.43    2.63
   3  13   2   42.19    2.61
  -3 -13  -1  269.20   14.54
  -3 -13  -1  255.51   14.50
   3  13   1  257.47   14.58
   3  13   1  232.86   14.68
  -3 -13   0   39.30    2.48
  -3 -13   0   40.54    2.50
   3  13   0   43.32    2.55
   3  13   0   36.77    2.54
  -3 -13   1  264.09   15.05
  -3 -13   1  262.80   15.04
   3  13  -1  257.80   15.12
   3  13  -1  272.36   15.14
  -3 -13   2   34.92    2.21
  -3 -13   2   35.53    2.15
   3  13  -2   33.88    2.34
   3  13  -2   34.36    2.29
  -3 -13   3  163.44    9.36
   3  13  -3  164.58    9.88
  -2 -13  -3   20.16    1.47
  -2 -13  -3   20.80    1.55
   2  13   3   18.11    2.16
   2  13   3   20.25    1.50
  -2 -13  -2   71.07    4.34
  -2 -13  -2   69.66    4.37
   2  13   2   75.00    4.48
   2  13   2   74.25    4.36
  -2 -13  -1   24.57    1.63
  -2 -13  -1   23.79    1.59
   2  13   1   23.00    1.67
  -2 -13   0   95.23    5.74
  -2 -13   0  101.35    5.69
   2  13   0  101.72    5.74
   2  13   0   90.07    5.75
  -2 -13   1   23.77    1.57
  -2 -13   1   24.15    1.57
   2  13  -1   23.86    1.67
   2  13  -1   24.67    1.65
  -2 -13   2   73.66    4.34
  -2 -13   2   70.51    4.23
   2  13  -2   71.10    4.42
   2  13  -2   74.12    4.41
  -2 -13   3   18.75    1.59
  -2 -13   3   20.82    1.33
   2  13  -3   21.84    1.82
  -1 -13  -3   44.72    2.85
  -1 -13  -3   47.58    2.91
   1  13   3   42.80    2.86
   1  13   3   45.96    3.06
  -1 -13  -2    4.28    0.61
  -1 -13  -2    4.26    0.63
   1  13   2    5.56    0.69
   1  13   2    5.41    0.76
  -1 -13  -1   74.30    4.65
  -1 -13  -1   88.80    4.72
   1  13   1   77.98    4.81
   1  13   1   75.85    4.75
  -1 -13   0    3.47    0.50
  -1 -13   0    3.98    0.71
   1  13   0    3.98    0.62
   1  13   0    4.19    0.57
  -1 -13   1   78.87    4.47
  -1 -13   1   79.09    4.48
   1  13  -1   69.19    4.55
   1  13  -1   77.43    4.56
  -1 -13   2    4.10    0.48
  -1 -13   2    3.83    0.56
   1  13  -2    4.45    0.65
   1  13  -2    5.37    0.67
  -1 -13   3   44.04    2.66
  -1 -13   3   41.53    2.84
  -1 -13   3   45.51    2.69
   1  13  -3   48.95    2.99
   1  13  -3   45.37    2.98
   0 -13  -3   -0.04    0.35
   0 -13  -3    0.75    0.35
   0  13   3   -0.15    0.34
   0  13   3    0.15    0.45
   0 -13  -2    0.61    0.32
   0 -13  -2    0.26    0.28
   0  13   2    0.60    0.38
   0  13   2    0.21    0.34
   0 -13  -1    0.06    0.26
   0 -13  -1    0.83    0.28
   0  13   1    0.06    0.30
   0  13   1    0.47    0.31
   0 -13   0    0.58    0.27
   0 -13   0    0.70    0.31
   0  13   0    0.71    0.34
   0  13   0    0.56    0.50
   0 -13   1    0.19    0.23
   0 -13   1    0.00    0.20
   0  13  -1    0.32    0.27
   0  13  -1    0.64    0.34
   0 -13   2    0.96    0.32
   0  13  -2    0.28    0.32
   0  13  -2    0.43    0.34
   0 -13   3    0.05    0.21
   0 -13   3    0.06    0.30
   0 -13   3    0.15    0.22
   0  13  -3   -0.03    0.36
   0  13  -3    0.32    0.40
   1 -13  -3   44.35    2.82
   1 -13  -3   45.17    2.80
  -1  13   3   42.96    2.83
  -1  13   3   45.42    2.89
   1 -13  -2    4.94    0.62
   1 -13  -2    4.46    0.58
  -1  13   2    4.06    0.64
  -1  13   2    5.76    0.70
   1 -13  -1   76.20    4.49
   1 -13  -1   74.69    4.46
  -1  13   1   76.51    4.52
  -1  13   1   76.11    4.54
   1 -13   0    3.86    0.49
   1 -13   0    3.40    0.46
  -1  13   0    3.43    0.57
  -1  13   0    3.78    0.56
   1 -13   1   77.75    4.52
   1 -13   1   74.30    4.62
  -1  13  -1   81.77    4.99
  -1  13  -1   75.42    4.62
   1 -13   2    3.18    0.54
   1 -13   2    3.94    0.46
  -1  13  -2    4.80    0.63
  -1  13  -2    4.18    0.64
   1 -13   3   40.05    2.71
   1 -13   3   44.01    2.57
   1 -13   3   44.28    2.54
  -1  13  -3   42.69    2.82
  -1  13  -3   42.06    2.81
   2 -13  -3   19.35    1.41
   2 -13  -3   20.00    1.46
  -2  13   3   19.85    1.50
  -2  13   3   19.08    1.46
   2 -13  -2   67.05    4.17
   2 -13  -2   69.09    4.20
  -2  13   2   72.38    4.23
  -2  13   2   72.92    4.26
   2 -13  -1   25.76    1.59
   2 -13  -1   23.18    1.55
  -2  13   1   24.38    1.79
  -2  13   1   22.13    1.60
   2 -13   0   95.43    5.55
   2 -13   0   94.36    5.56
  -2  13   0   97.71    5.62
  -2  13   0   93.89    5.61
   2 -13   1   24.10    1.58
   2 -13   1   23.88    1.65
  -2  13  -1   26.51    1.68
  -2  13  -1   22.77    1.66
   2 -13   2   72.51    4.22
   2 -13   2   73.12    4.21
   2 -13   2   68.01    4.10
  -2  13  -2   69.00    4.24
  -2  13  -2   67.44    4.25
   2 -13   3   20.83    1.26
   2 -13   3   19.86    1.29
   2 -13   3   17.52    1.40
  -2  13  -3   18.83    1.49
  -2  13  -3   18.81    1.50
   3 -13  -3  154.79    8.84
   3 -13  -3  154.43    8.87
  -3  13   3  145.57    8.88
  -3  13   3  155.55    8.89
   3 -13  -2   31.48    2.32
  -3  13   2   40.20    2.33
   3 -13  -1  234.30   13.58
   3 -13  -1  233.49   13.60
  -3  13   1  247.60   13.64
  -3  13   1  238.13   13.76
   3 -13   0   34.67    2.38
  -3  13   0   43.18    2.47
   3 -13   1  247.93   14.29
   3 -13   1  248.21   14.29
  -3  13  -1  260.23   14.36
  -3  13  -1  247.74   14.36
   3 -13   2   31.04    2.02
   3 -13   2   32.16    2.04
  -3  13  -2   35.15    2.17
  -3  13  -2   32.40    2.16
   3 -13   3  149.01    8.45
   3 -13   3  147.98    8.48
   3 -13   3  140.28    8.61
  -3  13  -3  150.10    8.69
  -3  13  -3  151.91    8.68
   4 -13  -3   56.85    3.77
   4 -13  -3   61.27    3.76
  -4  13   3   70.37    4.11
  -4  13   3   60.79    3.80
   4 -13  -2   40.74    2.49
  -4  13   2   39.67    2.53
  -4  13   2   39.78    2.52
   4 -13  -1   70.65    4.40
   4 -13  -1   69.61    4.38
  -4  13   1   76.96    4.44
  -4  13   1   81.27    4.44
   4 -13   0   36.33    2.31
   4 -13   0   38.45    2.34
  -4  13   0   39.54    2.37
  -4  13   0   36.52    2.37
   4 -13   1   72.87    4.47
   4 -13   1   73.25    4.48
  -4  13  -1   77.93    4.54
  -4  13  -1   80.60    4.55
   4 -13   2   41.99    2.53
   4 -13   2   38.42    2.43
   4 -13   2   37.63    2.43
  -4  13  -2   38.07    2.54
  -4  13  -2   43.04    2.56
   4 -13   3   59.39    3.62
   4 -13   3   57.29    3.46
   4 -13   3   57.41    3.49
  -4  13  -3   58.43    3.65
  -4  13  -3   61.32    3.69
   5 -13  -3    2.15    0.47
   5 -13  -2   44.12    2.68
   5 -13  -2   44.30    2.71
  -5  13   2   43.39    2.73
  -5  13   2   42.34    2.70
   5 -13  -1    4.66    0.50
   5 -13  -1    4.02    0.53
  -5  13   1    3.74    0.51
  -5  13   1    3.42    0.55
   5 -13   0   40.98    2.56
   5 -13   0   41.89    2.58
  -5  13   0   41.41    2.60
  -5  13   0   43.63    2.58
   5 -13   1    4.02    0.50
   5 -13   1    4.07    0.51
  -5  13  -1    4.21    0.58
  -5  13  -1    4.39    0.55
   5 -13   2   46.12    2.79
   5 -13   2   43.17    2.70
   5 -13   2   43.48    2.69
  -5  13  -2   47.09    2.81
  -5  13  -2   42.49    2.78
   5 -13   3    1.76    0.33
   6 -13  -2    1.97    0.43
   6 -13  -2    1.93    0.39
  -6  13   2    1.77    0.41
  -6  13   2    1.81    0.44
   6 -13  -1    1.63    0.34
   6 -13  -1    1.89    0.40
  -6  13   1    2.34    0.38
  -6  13   1    1.89    0.40
   6 -13   0    1.74    0.35
   6 -13   0    1.27    0.30
  -6  13   0    1.70    0.33
  -6  13   0    1.80    0.39
   6 -13   1    2.63    0.44
   6 -13   1    1.95    0.35
  -6  13  -1    2.00    0.42
  -6  13  -1    1.93    0.38
   6 -13   2    1.75    0.36
   6 -13   2    1.88    0.35
  -6  13  -2    1.22    0.38
   7 -13  -2   40.31    2.55
   7 -13  -2   39.18    2.58
  -7  13   2   43.94    2.57
   7 -13  -1  244.46   13.66
   7 -13  -1  246.72   13.68
  -7  13   1  232.20   13.62
  -7  13   1  234.07   13.68
   7 -13   0   48.43    3.11
   7 -13   0   48.16    3.07
  -7  13   0   54.44    3.13
  -7  13   0   53.41    3.05
   7 -13   1  252.99   14.40
   7 -13   1  256.91   14.40
  -7  13  -1  257.73   14.38
  -7  13  -1  242.61   14.42
   7 -13   2   42.04    2.60
   7 -13   2   41.11    2.59
  -7  13  -2   43.50    2.66
  -7  13  -2   42.16    2.62
   8 -13  -2    7.08    0.73
   8 -13  -2    5.87    0.66
  -8  13   2    6.32    0.67
  -8  13   2    6.09    0.74
   8 -13  -1   24.23    1.56
   8 -13  -1   23.38    1.58
  -8  13   1   23.24    1.52
  -8  13   1   22.75    1.60
   8 -13   0    6.20    0.64
   8 -13   0    5.81    0.61
  -8  13   0    5.52    0.67
  -8  13   0    6.87    0.58
   8 -13   1   25.81    1.70
   8 -13   1   26.53    1.80
  -8  13  -1   26.77    1.75
  -8  13  -1   24.82    1.63
   8 -13   2    6.85    0.66
   8 -13   2    6.16    0.66
  -8  13  -2    5.76    0.65
  -8  13  -2    7.44    0.76
   9 -13  -1    8.29    0.74
   9 -13  -1    8.51    0.77
  -9  13   1    6.33    0.83
  -9  13   1    7.80    0.69
   9 -13   0   43.97    2.55
   9 -13   0   43.34    2.53
  -9  13   0   36.55    2.41
  -9  13   0   38.66    2.53
  -9  13  -1    6.09    0.68
  -9  13  -1    5.38    0.52
  10 -13  -1   17.69    1.31
  10 -13  -1   18.50    1.30
 -10  13   1   18.01    1.22
 -10  13   1   18.32    1.35
  10 -13   0   62.67    3.84
  10 -13   0   62.03    3.84
 -10  13   0   66.55    3.77
 -10  13   0   64.46    3.87
  10 -13   1   17.98    1.28
  10 -13   1   17.73    1.27
 -10  13  -1   16.83    1.28
  -9 -14   0    7.14    0.73
  -9 -14   0    7.84    0.73
   9  14   0    6.74    0.75
   9  14   0    6.74    0.89
  -8 -14  -1   78.32    4.59
  -8 -14  -1   77.75    4.67
   8  14   1   75.10    4.59
  -8 -14   0    1.90    0.45
  -8 -14   0    2.92    0.44
   8  14   0    2.07    0.44
   8  14   0    2.59    0.52
  -8 -14   1   78.95    4.52
  -8 -14   1   73.86    4.48
   8  14  -1   76.74    4.62
   8  14  -1   77.67    4.87
  -7 -14  -1    0.96    0.34
  -7 -14  -1    0.94    0.38
   7  14   1    1.43    0.40
   7  14   1    1.31    0.46
  -7 -14   0    3.69    0.56
  -7 -14   0    2.42    0.45
   7  14   0    3.99    0.63
  -7 -14   1    0.86    0.32
  -7 -14   1    0.75    0.31
   7  14  -1    1.23    0.37
   7  14  -1    1.19    0.42
  -6 -14  -2    1.55    0.44
  -6 -14  -2    2.61    0.45
   6  14   2    2.24    0.66
  -6 -14  -1   32.64    2.36
  -6 -14  -1   32.71    2.40
   6  14   1   42.23    2.43
   6  14   1   42.71    2.52
  -6 -14   0    2.10    0.45
  -6 -14   0    1.59    0.40
   6  14   0    2.02    0.47
   6  14   0    1.96    0.43
  -6 -14   1   34.15    2.17
  -6 -14   2    1.79    0.30
  -6 -14   2    1.96    0.43
  -6 -14   2    2.68    0.39
   6  14  -2    2.03    0.56
   6  14  -2    2.70    0.54
  -5 -14  -2   11.47    1.05
   5  14   2   10.42    1.01
   5  14   2   10.77    1.57
  -5 -14  -1    2.66    0.49
  -5 -14  -1    3.08    0.86
   5  14   1    3.76    0.68
   5  14   1    3.72    0.62
  -5 -14   0   14.15    1.10
  -5 -14   0   14.62    1.13
   5  14   0   13.21    1.11
   5  14   0   13.22    1.12
  -5 -14   1    2.86    0.47
  -5 -14   1    2.52    0.45
   5  14  -1    3.95    0.60
   5  14  -1    2.95    0.53
  -5 -14   2   13.63    1.36
  -5 -14   2   11.45    0.93
  -5 -14   2   10.95    0.84
   5  14  -2   11.94    1.49
  -4 -14  -2  101.03    5.85
  -4 -14  -2  103.47    5.92
   4  14   2   96.35    5.85
   4  14   2   94.53    5.99
  -4 -14  -1    2.63    0.61
  -4 -14  -1    1.84    0.43
   4  14   1    2.60    0.48
  -4 -14   0  129.93    7.66
  -4 -14   0  128.98    7.68
   4  14   0  135.89    7.71
   4  14   0  132.29    7.70
  -4 -14   1    1.95    0.42
  -4 -14   1    1.57    0.37
  -4 -14   2  100.74    6.02
  -4 -14   2  106.48    6.09
  -4 -14   2   94.35    6.12
   4  14  -2  106.74    6.28
   4  14  -2  113.22    6.23
  -3 -14  -2    1.19    0.46
  -3 -14  -2    1.60    0.44
   3  14   2    2.48    0.60
  -3 -14  -1    2.02    0.43
  -3 -14  -1    0.56    0.38
   3  14   1    1.49    0.45
   3  14   1    1.20    0.39
  -3 -14   0    2.57    0.47
  -3 -14   0    2.36    0.42
   3  14   0    2.95    0.53
   3  14   0    2.87    0.52
  -3 -14   1    1.35    0.36
  -3 -14   1    1.05    0.31
   3  14  -1    1.26    0.37
   3  14  -1    0.68    0.35
  -3 -14   2    1.62    0.36
  -3 -14   2    1.05    0.35
   3  14  -2    1.25    0.43
   3  14  -2    1.09    0.41
  -2 -14  -2   43.76    2.62
  -2 -14  -2   39.18    2.56
   2  14   2   38.57    2.68
   2  14   2   38.38    2.56
  -2 -14  -1   15.77    1.12
  -2 -14  -1   15.14    1.16
   2  14   1   12.47    1.13
  -2 -14   0   52.22    3.16
  -2 -14   0   53.10    3.19
   2  14   0   53.98    3.24
   2  14   0   48.65    3.23
  -2 -14   1   14.13    1.04
  -2 -14   1   13.99    1.03
   2  14  -1   13.05    1.09
   2  14  -1   14.13    1.14
  -2 -14   2   41.64    2.53
  -2 -14   2   44.17    2.56
  -2 -14   2   36.11    2.59
   2  14  -2   41.44    2.72
   2  14  -2   44.61    2.73
  -1 -14  -2   10.65    0.93
  -1 -14  -2    9.28    0.94
   1  14   2   11.04    1.05
   1  14   2    8.71    0.94
  -1 -14  -1   22.67    1.57
  -1 -14  -1   24.89    1.63
   1  14   1   22.20    1.66
   1  14   1   23.73    1.65
  -1 -14   0    7.68    0.74
  -1 -14   0    9.40    0.80
   1  14   0    8.45    0.82
   1  14   0    7.85    0.86
  -1 -14   1   23.03    1.52
  -1 -14   1   23.45    1.51
   1  14  -1   20.71    1.61
   1  14  -1   23.74    1.59
  -1 -14   2    8.34    0.71
  -1 -14   2    7.96    0.78
  -1 -14   2    7.77    0.71
   1  14  -2    9.11    0.89
   1  14  -2    8.33    0.89
   0 -14  -2  582.57   34.01
   0 -14  -2  562.80   33.98
   0  14   2  626.55   34.03
   0  14   2  630.86   34.11
   0 -14  -1  346.33   20.74
   0 -14  -1  339.61   20.71
   0  14   1  382.45   20.82
   0  14   1  391.48   20.80
   0 -14   0  785.66   46.04
   0 -14   0  780.24   46.05
   0  14   0  808.78   46.13
   0  14   0  889.97   46.15
   0 -14   1  346.96   19.65
   0 -14   1  346.98   19.65
   0  14  -1  367.74   19.75
   0  14  -1  323.48   19.75
   0 -14   2  587.92   33.60
   0 -14   2  597.36   33.62
   0 -14   2  606.91   33.71
   0  14  -2  623.09   33.79
   0  14  -2  560.91   33.77
   1 -14  -2    7.93    0.84
   1 -14  -2    8.93    0.82
  -1  14   2    9.03    0.89
   1 -14  -1   24.29    1.61
   1 -14  -1   23.23    1.57
  -1  14   1   24.12    1.67
  -1  14   1   23.34    1.65
   1 -14   0    7.52    0.70
   1 -14   0    7.07    0.73
  -1  14   0    8.27    0.81
  -1  14   0    7.75    0.78
   1 -14   1   23.26    1.53
   1 -14   1   23.03    1.53
  -1  14  -1   22.38    1.64
  -1  14  -1   23.46    1.60
   1 -14   2    7.54    0.71
   1 -14   2    9.11    0.82
   1 -14   2    9.46    0.75
  -1  14  -2    9.62    0.90
  -1  14  -2    7.73    0.90
   2 -14  -2   40.82    2.53
   2 -14  -2   39.59    2.50
  -2  14   2   39.55    2.58
  -2  14   2   39.22    2.55
   2 -14  -1   14.09    1.00
   2 -14  -1   13.38    1.02
  -2  14   1   11.64    1.04
  -2  14   1   12.65    1.06
   2 -14   0   49.23    2.95
   2 -14   0   48.74    2.97
  -2  14   0   47.34    3.02
  -2  14   0   48.92    3.03
   2 -14   1   13.51    1.00
   2 -14   1   13.74    1.01
  -2  14  -1   13.65    1.08
  -2  14  -1   12.71    1.11
   2 -14   2   41.18    2.40
   2 -14   2   37.12    2.46
   2 -14   2   38.72    2.37
  -2  14  -2   39.89    2.52
  -2  14  -2   36.79    2.54
   3 -14  -2    1.11    0.38
   3 -14  -2    1.68    0.37
  -3  14   1    2.56    0.47
  -3  14   1    3.63    0.55
   3 -14   0    2.08    0.40
   3 -14   0    2.52    0.41
  -3  14   0    3.38    0.57
  -3  14   0    3.44    0.53
  -3  14  -1    2.04    0.45
  -3  14  -1    1.88    0.41
   3 -14   2    2.41    0.46
   3 -14   2    1.32    0.31
   3 -14   2    1.83    0.36
  -3  14  -2    1.69    0.44
  -3  14  -2    1.70    0.47
   4 -14  -2   90.44    5.44
   4 -14  -2   91.28    5.42
  -4  14   2   92.54    5.46
  -4  14   2   94.01    5.47
   4 -14  -1    1.86    0.36
  -4  14   1    2.06    0.42
   4 -14   0  113.84    6.81
   4 -14   0  120.13    6.85
  -4  14   0  121.71    6.89
  -4  14   0  115.20    6.88
   4 -14   1    1.82    0.37
   4 -14   1    2.51    0.41
  -4  14  -1    1.71    0.43
  -4  14  -1    2.31    0.45
   4 -14   2   96.33    5.62
   4 -14   2   97.11    5.61
  -4  14  -2   98.38    5.71
  -4  14  -2   92.64    5.72
   5 -14  -2    8.86    0.87
   5 -14  -2    9.45    0.84
  -5  14   2   11.29    1.16
  -5  14   2   10.61    0.91
   5 -14  -1    1.99    0.41
   5 -14  -1    2.11    0.37
   5 -14   0   12.07    0.98
   5 -14   0   13.02    0.97
  -5  14   0   12.31    1.03
  -5  14   0   13.70    1.29
   5 -14   1    2.58    0.41
   5 -14   1    2.92    0.49
  -5  14  -1    3.20    0.52
   5 -14   2    9.69    0.80
   5 -14   2    8.93    0.80
  -5  14  -2   10.38    0.95
  -5  14  -2   10.02    0.90
   6 -14  -2    1.84    0.44
  -6  14   2    2.80    0.51
  -6  14   2    1.79    0.44
   6 -14  -1   35.14    2.06
   6 -14  -1   34.96    2.10
  -6  14   1   29.68    2.03
  -6  14   1   29.14    2.08
   6 -14   0    1.49    0.33
   6 -14   0    1.19    0.36
  -6  14   0    1.41    0.40
   6 -14   1   30.53    2.21
  -6  14  -1   30.17    1.98
  -6  14  -1   28.11    2.22
   6 -14   2    1.96    0.37
   6 -14   2    1.93    0.42
  -6  14  -2    3.10    0.55
   7 -14  -1    1.12    0.33
  -7  14   1    1.32    0.40
  -7  14   1    1.09    0.34
   7 -14   0    3.21    0.52
   7 -14   0    3.63    0.50
  -7  14   0    4.31    0.59
  -7  14   0    2.69    0.46
   7 -14   1    1.16    0.35
   7 -14   1    1.15    0.32
  -7  14  -1    1.33    0.41
  -7  14  -1    1.15    0.33
   8 -14  -1   67.29    4.12
   8 -14  -1   68.85    4.19
  -8  14   1   70.77    4.08
  -8  14   1   67.52    4.14
  -8  14   0    2.50    0.39
   8 -14   1   68.46    4.23
   8 -14   1   75.06    4.56
  -8  14  -1   69.86    4.27
  -8  14  -1   71.00    4.18
   9 -14   0    5.72    0.65
  -9  14   0    6.47    0.59
  -9  14   0    5.91    0.77
  -7 -15   0   91.49    5.07
  -7 -15   0   89.05    5.06
   7  15   0   75.23    5.11
  -6 -15  -1    5.23    0.73
  -6 -15  -1    7.18    0.84
   6  15   1    6.49    0.78
   6  15   1    7.12    0.86
  -6 -15   0   12.65    1.08
  -6 -15   0   14.18    1.12
   6  15   0   13.45    1.13
  -6 -15   1    5.89    0.70
  -6 -15   1    7.65    0.75
   6  15  -1    7.15    1.18
   6  15  -1    7.67    0.87
  -5 -15  -1   58.18    3.72
  -5 -15  -1   58.01    3.55
   5  15   1   56.67    3.95
   5  15   1   53.82    3.49
  -5 -15   0    8.96    0.90
   5  15   0   10.04    0.94
  -5 -15   1   58.02    3.50
  -5 -15   1   57.11    3.47
   5  15  -1   56.23    3.55
  -4 -15  -2   91.02    5.57
  -4 -15  -2   97.18    5.65
   4  15   2   92.91    5.74
  -4 -15  -1   91.45    5.30
  -4 -15  -1   83.30    5.23
   4  15   1   90.28    5.31
   4  15   1   86.37    5.25
  -4 -15   0  107.46    6.47
  -4 -15   0  106.06    6.40
   4  15   0  111.95    6.45
   4  15   0  110.03    6.45
  -4 -15   1   88.01    5.17
  -4 -15   1   87.19    5.17
   4  15  -1   87.03    5.24
   4  15  -1   86.72    5.24
  -4 -15   2   88.36    5.09
  -4 -15   2   89.37    5.14
  -4 -15   2   83.87    5.19
  -3 -15  -2   12.63    1.14
  -3 -15  -2   11.86    1.20
   3  15   2   14.09    1.31
   3  15   2   15.32    1.20
  -3 -15  -1   77.28    4.79
  -3 -15  -1   85.06    4.85
   3  15   1   74.73    4.80
   3  15   1   82.90    4.87
  -3 -15   0   13.50    1.11
  -3 -15   0   13.07    1.07
   3  15   0   12.69    1.14
   3  15   0   14.15    1.13
  -3 -15   1   77.35    4.88
  -3 -15   1   80.29    4.89
   3  15  -1   85.95    4.98
   3  15  -1   87.00    5.01
  -3 -15   2   12.85    0.96
  -3 -15   2   11.51    0.96
   3  15  -2   11.75    1.11
   3  15  -2   11.29    1.09
  -2 -15  -2    9.74    0.99
  -2 -15  -2   10.33    1.02
   2  15   2   10.60    1.16
   2  15   2    9.99    1.02
  -2 -15  -1    5.93    0.72
   2  15   1    6.36    0.80
   2  15   1    6.53    0.82
  -2 -15   0   12.33    1.02
  -2 -15   0   11.64    0.97
   2  15   0   10.80    1.05
   2  15   0   11.78    1.03
  -2 -15   1    6.40    0.69
  -2 -15   1    6.10    0.70
   2  15  -1    8.37    0.88
   2  15  -1    7.68    0.79
  -2 -15   2    8.93    0.79
  -2 -15   2    9.79    0.82
  -2 -15   2    8.36    1.06
   2  15  -2   10.22    0.99
   2  15  -2    9.26    1.28
  -1 -15  -2   52.22    3.48
  -1 -15  -2   49.00    3.10
   1  15   2   46.26    3.09
  -1 -15  -1    9.45    0.90
  -1 -15  -1   10.08    0.86
   1  15   1    8.75    0.93
   1  15   1    9.02    0.94
  -1 -15   0   64.87    3.90
  -1 -15   0   62.20    3.87
   1  15   0   69.68    3.97
   1  15   0   61.01    3.96
  -1 -15   1   10.01    0.89
  -1 -15   1   11.81    0.92
   1  15  -1   11.41    0.99
   1  15  -1   11.22    1.05
  -1 -15   2   49.09    3.03
  -1 -15   2   45.29    2.89
  -1 -15   2   47.24    2.91
   1  15  -2   48.01    3.25
   1  15  -2   49.27    3.12
   0 -15  -2    0.10    0.35
   0  15   2    0.12    0.44
   0  15   2    0.82    0.42
   0 -15  -1    0.42    0.29
   0 -15  -1    0.63    0.37
   0  15   1    0.43    0.37
   0  15   1    1.11    0.44
   0  15  -1    0.17    0.32
   0  15  -1    0.52    0.38
   0 -15   2    0.28    0.29
   0 -15   2    0.06    0.26
   0 -15   2    0.29    0.30
   0  15  -2    0.17    0.37
   0  15  -2    0.36    0.57
   1 -15  -2   45.78    2.96
  -1  15   2   48.15    3.04
  -1  15   2   46.88    2.98
   1 -15  -1   10.12    0.89
   1 -15  -1    9.88    0.85
  -1  15   1    8.16    0.92
  -1  15   1   10.88    0.96
   1 -15   0   63.44    3.90
   1 -15   0   65.86    3.93
  -1  15   0   64.68    4.00
  -1  15   0   66.61    4.00
   1 -15   1    9.71    0.86
   1 -15   1   12.03    0.91
  -1  15  -1   10.45    0.96
  -1  15  -1   10.62    1.03
   1 -15   2   46.75    2.82
   1 -15   2   46.11    2.80
   1 -15   2   45.27    2.88
  -1  15  -2   45.94    2.94
   2 -15  -2    8.82    1.19
   2 -15  -2    8.93    0.89
  -2  15   2   10.65    1.00
  -2  15   2    9.15    0.97
   2 -15  -1    6.09    0.67
   2 -15  -1    7.20    0.73
  -2  15   1    6.04    0.80
  -2  15   1    6.71    0.77
   2 -15   0   10.50    0.96
   2 -15   0   11.43    0.91
  -2  15   0   11.32    1.04
  -2  15   0   12.04    1.01
   2 -15   1    5.70    0.66
   2 -15   1    7.14    0.68
  -2  15  -1    7.28    0.76
  -2  15  -1    6.03    0.80
   2 -15   2    8.88    0.77
   2 -15   2    8.87    0.78
  -2  15  -2    9.93    0.91
  -2  15  -2    7.24    1.28
   3 -15  -2   10.48    0.97
   3 -15  -2   10.72    0.97
  -3  15   2   13.28    1.40
   3 -15  -1   71.51    4.31
   3 -15  -1   71.42    4.34
  -3  15   1   73.92    4.39
  -3  15   1   73.07    4.37
  -3  15   0   15.73    1.27
  -3  15   0   16.79    1.26
   3 -15   1   74.06    4.53
   3 -15   1   75.17    4.53
  -3  15  -1   81.94    4.62
  -3  15  -1   74.26    4.62
   3 -15   2   10.72    0.92
   3 -15   2   10.85    0.90
  -3  15  -2   12.67    1.05
  -3  15  -2   12.01    1.31
   4 -15  -2   80.89    5.01
   4 -15  -2   85.93    5.00
  -4  15   2   85.32    5.05
  -4  15   2   83.89    5.03
   4 -15  -1   70.54    4.52
   4 -15  -1   71.98    4.56
  -4  15   1   78.86    4.61
  -4  15   1   84.72    4.61
   4 -15   0  100.30    5.82
   4 -15   0   94.68    5.78
  -4  15   0  101.93    5.85
  -4  15   0   98.62    5.87
   4 -15   1   71.56    4.88
   4 -15   1   75.32    4.57
  -4  15  -1   80.97    4.65
  -4  15  -1   80.08    4.67
   4 -15   2   83.47    4.81
   4 -15   2   79.36    4.81
   5 -15  -1   49.92    3.03
   5 -15  -1   43.82    3.24
  -5  15   1   49.94    3.48
  -5  15   1   51.06    3.03
   5 -15   0    9.22    0.82
   5 -15   0    9.06    0.76
  -5  15   0    7.08    0.76
  -5  15   0    7.71    0.85
   5 -15   1   51.84    3.15
   5 -15   1   49.71    3.13
  -5  15  -1   51.48    3.18
  -5  15  -1   51.96    3.22
   6 -15  -1    4.81    0.67
   6 -15  -1    5.32    0.63
  -6  15   1    5.45    0.65
  -6  15   1    6.43    0.74
   6 -15   0   12.06    1.00
  -6  15   0   12.02    0.96
   6 -15   1    5.13    0.66
  -6  15  -1    6.59    0.71
   7 -15   0   63.32    4.18
   7 -15   0   62.09    4.16
  -7  15   0   76.72    4.26
  -7  15   0   77.69    4.17
  -5 -16   0    3.61    0.62
  -4 -16  -1    1.47    0.54
  -4 -16   0   63.07    3.96
   4  16   0   65.31    3.97
   4  16   0   64.44    4.01
  -3 -16  -1   97.82    6.01
  -3 -16  -1  102.21    6.06
   3  16   1  106.86    6.09
   3  16   1   98.07    6.03
  -3 -16   0  126.08    7.37
  -3 -16   0  120.83    7.33
   3  16   0  124.54    7.41
   3  16   0  130.15    7.57
  -3 -16   1   94.07    5.91
  -3 -16   1   99.27    5.89
   3  16  -1  104.87    5.98
   3  16  -1  101.03    6.00
  -2 -16  -1   37.35    2.40
  -2 -16  -1   35.04    2.34
   2  16   1   33.37    2.39
   2  16   1   37.27    2.44
  -2 -16   0    8.92    0.88
  -2 -16   0    9.20    0.93
   2  16   0   10.23    1.02
   2  16   0    9.24    0.98
  -2 -16   1   33.94    2.33
  -2 -16   1   34.64    2.35
   2  16  -1   38.25    2.54
   2  16  -1   40.58    2.53
  -1 -16  -1   10.99    1.02
  -1 -16  -1   10.44    1.02
   1  16   1   11.31    1.08
  -1 -16   0   32.12    2.19
  -1 -16   0   35.15    2.24
   1  16   0   32.30    2.29
   1  16   0   35.94    2.29
  -1 -16   1   11.13    0.97
  -1 -16   1   10.49    0.95
   1  16  -1   11.85    1.19
   1  16  -1   13.34    1.28
   0 -16  -1    9.93    0.97
   0 -16  -1   10.79    0.98
   0  16   1    7.98    0.97
   0  16   1   10.02    1.03
   0 -16   0   21.78    1.55
   0 -16   0   21.12    1.51
   0  16   0   22.87    1.61
   0  16   0   20.68    1.63
   0 -16   1   10.24    0.98
   0 -16   1   10.43    0.91
   0  16  -1   10.17    1.08
   0  16  -1   11.12    0.99
   1 -16  -1   11.60    1.02
   1 -16  -1   10.73    1.00
  -1  16   1   10.72    1.05
   1 -16   0   32.91    2.20
   1 -16   0   33.34    2.24
  -1  16   0   35.66    2.31
  -1  16   0   35.41    2.37
   1 -16   1   10.86    0.96
  -1  16  -1   12.15    1.06
  -1  16  -1   12.40    1.15
   2 -16  -1   33.42    2.18
   2 -16  -1   34.32    2.23
  -2  16   1   34.53    2.37
  -2  16   1   32.44    2.26
   2 -16   0   10.26    0.89
   2 -16   0    9.10    0.89
  -2  16   0    8.25    0.91
   2 -16   1   33.73    2.21
   2 -16   1   34.57    2.23
  -2  16  -1   36.31    2.31
  -2  16  -1   32.74    2.33
   3 -16  -1   89.68    5.56
   3 -16  -1   86.15    5.52
  -3  16   1  101.22    5.63
  -3  16   1   98.45    5.63
   3 -16   0  110.24    7.10
  -3  16   0  129.16    7.29
  -3  16   0  125.92    7.18
   3 -16   1   88.87    5.43
  -3  16  -1   95.06    5.55
   4 -16  -1    1.29    0.41
   4 -16   0   55.60    3.43
   4 -16   0   57.85    3.46
  -4  16   0   55.89    3.47
  -4  16   0   54.89    3.50
   4 -16   1    1.18    0.39
   5 -16   0    3.20    0.50
   5 -16   0    3.29    0.55
   0   0   0    0.00    0.00
;
_shelx_hkl_checksum     48498

data_TTBCS

_audit_creation_date                    2022-06-14T12:49:35-00:00
_audit_creation_method                  'WinGX routine CIF_UPDATE'
_audit_conform_dict_name                cif_core.dic
_audit_conform_dict_version             2.4.5
_audit_conform_dict_location            ftp://ftp.iucr.org/pub/cif_core.dic
_publ_requested_category                FI

#----------------------------------------------------------------------------#
#                   CHEMICAL INFORMATION                                     #
#----------------------------------------------------------------------------#

_chemical_formula_moiety               'Nb10 O30 Pb1.45, 3.56(K), 3.546(Li)'
_chemical_formula_sum                   'K3.56 Li3.55 Nb10 O30 Pb1.45'
_chemical_formula_weight                1872.93

#----------------------------------------------------------------------------#
#                   UNIT CELL INFORMATION                                    #
#----------------------------------------------------------------------------#

_symmetry_cell_setting                  tetragonal
_symmetry_space_group_name_H-M          'P 4/m b m'
_symmetry_space_group_name_Hall         '-P 4 2ab'
_symmetry_Int_Tables_number             127
loop_
    _symmetry_equiv_pos_as_xyz
'x, y, z'
'-x, -y, z'
'-y, x, z'
'y, -x, z'
'-x+1/2, y+1/2, -z'
'x+1/2, -y+1/2, -z'
'y+1/2, x+1/2, -z'
'-y+1/2, -x+1/2, -z'
'-x, -y, -z'
'x, y, -z'
'y, -x, -z'
'-y, x, -z'
'x-1/2, -y-1/2, z'
'-x-1/2, y-1/2, z'
'-y-1/2, -x-1/2, z'
'y-1/2, x-1/2, z'

_cell_length_a                          12.5893(5)
_cell_length_b                          12.5893(5)
_cell_length_c                          3.9612(2)
_cell_angle_alpha                       90
_cell_angle_beta                        90
_cell_angle_gamma                       90
_cell_volume                            627.81(6)
_cell_formula_units_Z                   1
_cell_measurement_temperature           296(2)
_cell_measurement_reflns_used           7982
_cell_measurement_theta_min             3.24
_cell_measurement_theta_max             28.27
_cell_measurement_wavelength            0.71076

#----------------------------------------------------------------------------#
#                   CRYSTAL INFORMATION                                      #
#----------------------------------------------------------------------------#

_exptl_crystal_description              block
_exptl_crystal_colour                   colourless
_exptl_crystal_size_max                 0.135
_exptl_crystal_size_mid                 0.103
_exptl_crystal_size_min                 0.055
_exptl_crystal_density_diffrn           4.953
_exptl_crystal_density_method           'not measured'
_exptl_crystal_F_000                    847

#----------------------------------------------------------------------------#
#                   ABSORPTION CORRECTION                                    #
#----------------------------------------------------------------------------#

_exptl_absorpt_coefficient_mu           14.752
_exptl_absorpt_correction_type          multi-scan
_exptl_absorpt_process_details
;
        SADABS-2016/2 - Bruker AXS area detector scaling and absorption correcti
;
_exptl_absorpt_correction_T_min         0.472
_exptl_absorpt_correction_T_max         0.746
_shelx_estimated_absorpt_T_min          0.241
_shelx_estimated_absorpt_T_max          0.498

#----------------------------------------------------------------------------#
#                   DATA COLLECTION                                          #
#----------------------------------------------------------------------------#

_diffrn_source                          'sealed x-ray tube'
_diffrn_ambient_temperature             296(2)
_diffrn_radiation_wavelength            0.71073
_diffrn_radiation_type                  MoK\a
_diffrn_radiation_monochromator         graphite
_diffrn_detector                        'APEX-II CCD'
_diffrn_orient_matrix_type              'x-axis to radiation source'
_diffrn_orient_matrix_ub_11             -0.140615
_diffrn_orient_matrix_ub_12             0.065437
_diffrn_orient_matrix_ub_13             -0.008341
_diffrn_orient_matrix_ub_21             -0.155215
_diffrn_orient_matrix_ub_22             -0.039278
_diffrn_orient_matrix_ub_23             -0.048817
_diffrn_orient_matrix_ub_31             -0.140946
_diffrn_orient_matrix_ub_32             -0.022039
_diffrn_orient_matrix_ub_33             0.062095
_diffrn_measurement_device              'three-circle diffractometer'
_diffrn_measurement_device_type         'Bruker D8 QUEST'
_diffrn_measurement_method              '\w scans'
_diffrn_reflns_av_R_equivalents         0.043
_diffrn_reflns_av_unetI/netI            0.0112
_diffrn_reflns_number                   15199
_diffrn_reflns_limit_h_min              -16
_diffrn_reflns_limit_h_max              16
_diffrn_reflns_limit_k_min              -16
_diffrn_reflns_limit_k_max              16
_diffrn_reflns_limit_l_min              -5
_diffrn_reflns_limit_l_max              5
_diffrn_reflns_theta_min                3.236
_diffrn_reflns_theta_max                28.4
_diffrn_reflns_theta_full               25.242
_diffrn_measured_fraction_theta_full
                                        0.997
_diffrn_measured_fraction_theta_max
                                        0.998
_diffrn_reflns_Laue_measured_fraction_full
                                        0.997
_diffrn_reflns_Laue_measured_fraction_max
                                        0.998
_diffrn_reflns_point_group_measured_fraction_full
                                        0.997
_diffrn_reflns_point_group_measured_fraction_max
                                        0.998
_reflns_Friedel_coverage                0
_reflns_number_total                    476
_reflns_number_gt                       472
_reflns_threshold_expression            'I > 2\s(I)'

#----------------------------------------------------------------------------#
#                   COMPUTER PROGRAMS USED                                   #
#----------------------------------------------------------------------------#

_computing_data_collection              'Bruker APEX4 software'
_computing_cell_refinement              'SAINT V8.40B integration software'
_computing_data_reduction               'Bruker APEX4 software'
_computing_structure_solution           'SHELXS-2013/2 (Sheldrick, 2013)'
_computing_structure_refinement         'SHELXL-2018/3 (Sheldrick, 2018)'
_computing_molecular_graphics           'Ortep for Windows (Farrugia, 2012)'
_computing_publication_material
                                   'WinGX publication routines (Farrugia, 2012)'

#----------------------------------------------------------------------------#
#                   STRUCTURE SOLUTION                                       #
#----------------------------------------------------------------------------#

_atom_sites_solution_primary            direct
_atom_sites_solution_secondary          difmap

#----------------------------------------------------------------------------#
#                   REFINEMENT INFORMATION                                   #
#----------------------------------------------------------------------------#

_shelx_SHELXL_version_number            2018/3
_refine_ls_structure_factor_coef        Fsqd
_refine_ls_matrix_type                  full
_refine_ls_weighting_scheme             calc
_refine_ls_weighting_details
                          'w=1/[\s^2^(Fo^2^)+15.3058P] where P=(Fo^2^+2Fc^2^)/3'
_refine_ls_hydrogen_treatment           undef
_refine_ls_extinction_method            'SHELXL-2018/3 (Sheldrick 2018)'
_refine_ls_extinction_expression
                                    Fc^*^=kFc[1+0.001xFc^2^\l^3^/sin(2\q)]^-1/4^
_refine_ls_extinction_coef              0.0049(4)
_refine_ls_number_reflns                476
_refine_ls_number_parameters            50
_refine_ls_number_restraints            0
_refine_ls_number_constraints           0
_refine_ls_R_factor_all                 0.0332
_refine_ls_R_factor_gt                  0.0329
_refine_ls_wR_factor_ref                0.0653
_refine_ls_wR_factor_gt                 0.0652
_refine_ls_goodness_of_fit_ref          1.081
_refine_ls_restrained_S_all             1.081
_refine_ls_shift/su_max                 0
_refine_ls_shift/su_mean                0
_refine_diff_density_max                1.554
_refine_diff_density_min                -1.373
_refine_diff_density_rms                0.191

#----------------------------------------------------------------------------#
#                   CONSTRAINTS AND RESTRAINTS                               #
#----------------------------------------------------------------------------#


#----------------------------------------------------------------------------#
#                   ATOMIC TYPES, COORDINATES AND THERMAL PARAMETERS         #
#----------------------------------------------------------------------------#

loop_
    _atom_type_symbol
    _atom_type_description
    _atom_type_scat_dispersion_real
    _atom_type_scat_dispersion_imag
    _atom_type_scat_source
O O 0.0106 0.006 'International Tables Vol C Tables 4.2.6.8 and 6.1.1.4'
Nb Nb -2.0727 0.6215 'International Tables Vol C Tables 4.2.6.8 and 6.1.1.4'
Pb Pb -3.3944 10.1111 'International Tables Vol C Tables 4.2.6.8 and 6.1.1.4'
K K 0.2009 0.2494 'International Tables Vol C Tables 4.2.6.8 and 6.1.1.4'
Li Li -0.0003 0.0001 'International Tables Vol C Tables 4.2.6.8 and 6.1.1.4'

loop_
    _atom_site_label
    _atom_site_type_symbol
    _atom_site_fract_x
    _atom_site_fract_y
    _atom_site_fract_z
    _atom_site_U_iso_or_equiv
    _atom_site_adp_type
    _atom_site_occupancy
    _atom_site_site_symmetry_order
    _atom_site_calc_flag
    _atom_site_refinement_flags_posn
    _atom_site_refinement_flags_adp
    _atom_site_refinement_flags_occupancy
    _atom_site_disorder_assembly
    _atom_site_disorder_group
Nb1 Nb 0.42606(6) 0.71028(6) 1 0.0136(2) Uani 1 2 d S T P . .
Pb1 Pb 0.5 0.5 0.5 0.0239(5) Uani 0.466(4) 8 d S T P . .
Nb2 Nb 0.5 1 1 0.0166(3) Uani 1 8 d S T P . .
K2 K 0.17116(16) 0.67116(16) 0.5 0.0596(13) Uani 0.890(4) 4 d S T P . .
Pb2 Pb 0.17116(16) 0.67116(16) 0.5 0.0596(13) Uani 0.110(4) 4 d S T P . .
Pb2B Pb 0.171(2) 0.671(2) 0 0.0596(13) Uani 0.019(2) 4 d S T P . .
O1 O 0.5687(4) 0.6402(5) 1 0.0239(14) Uani 1 2 d S T P . .
O2 O 0.2878(4) 0.7878(4) 1 0.0195(18) Uani 1 4 d S T P . .
O3 O 0.5010(5) 0.8447(5) 1 0.0314(16) Uani 1 2 d S T P . .
O4 O 0.4230(6) 0.7082(6) 0.5 0.0314(16) Uani 1 2 d S T P . .
O5 O 0.5 1 0.5 0.043(4) Uani 1 8 d S T P . .
Li1 Li 0.3795(12) 0.8795(12) 1.5 0.015(4) Uani 0.8865 4 d S T P . .

loop_
    _atom_site_aniso_label
    _atom_site_aniso_U_11
    _atom_site_aniso_U_22
    _atom_site_aniso_U_33
    _atom_site_aniso_U_23
    _atom_site_aniso_U_13
    _atom_site_aniso_U_12
Nb1 0.0124(4) 0.0113(3) 0.0172(4) 0 0 -0.0020(2)
Pb1 0.0253(6) 0.0253(6) 0.0210(7) 0 0 0
Nb2 0.0119(4) 0.0119(4) 0.0261(8) 0 0 0.0000(5)
K2 0.0737(17) 0.0737(17) 0.0316(14) 0 0 -0.0384(16)
Pb2 0.0737(17) 0.0737(17) 0.0316(14) 0 0 -0.0384(16)
Pb2B 0.0737(17) 0.0737(17) 0.0316(14) 0 0 -0.0384(16)
O1 0.008(2) 0.020(3) 0.044(4) 0 0 0.006(2)
O2 0.011(2) 0.011(2) 0.038(5) 0 0 0.003(3)
O3 0.015(3) 0.012(3) 0.067(5) 0 0 -0.002(2)
O4 0.044(4) 0.039(4) 0.011(3) 0 0 0.005(3)
O5 0.056(6) 0.056(6) 0.017(7) 0 0 0.004(9)
Li1 0.018(6) 0.018(6) 0.009(9) 0 0 0.000(8)


#----------------------------------------------------------------------------#
#                   MOLECULAR GEOMETRY                                       #
#----------------------------------------------------------------------------#

_geom_special_details
;
 All esds (except the esd in the dihedral angle between two l.s. planes)
 are estimated using the full covariance matrix.  The cell esds are taken
 into account individually in the estimation of esds in distances, angles
 and torsion angles; correlations between esds in cell parameters are only
 used when they are defined by crystal symmetry.  An approximate (isotropic)
 treatment of cell esds is used for estimating esds involving l.s. planes.
;
loop_
    _geom_bond_atom_site_label_1
    _geom_bond_atom_site_label_2
    _geom_bond_distance
    _geom_bond_site_symmetry_2
    _geom_bond_publ_flag
Nb1 O3 1.937(6) . ?
Nb1 O1 1.968(5) 3_655 ?
Nb1 O4 1.9812(2) 1_556 ?
Nb1 O4 1.9812(2) . ?
Nb1 O2 1.996(2) . ?
Nb1 O1 2.001(5) . ?
Nb1 Li1 2.967(8) . ?
Nb1 Li1 2.967(8) 1_554 ?
Nb1 Pb2B 3.25(3) 1_556 ?
Nb1 Pb2B 3.427(13) 11_566 ?
Nb1 Pb1 3.4348(6) . ?
Nb1 Pb1 3.4348(6) 1_556 ?
Nb2 O3 1.956(6) . ?
Nb2 O3 1.956(6) 15_775 ?
Nb2 O3 1.956(6) 7_457 ?
Nb2 O3 1.956(6) 9_677 ?
Nb2 O5 1.98060(10) 1_556 ?
Nb2 O5 1.98060(10) . ?
Nb2 Li1 2.920(16) 9_678 ?
Nb2 Li1 2.920(16) 1_554 ?
Nb2 Li1 2.920(16) 9_677 ?
Nb2 Li1 2.920(16) . ?
Nb2 Pb2B 3.05(4) 11_566 ?
Nb2 Pb2B 3.05(4) 3_666 ?
Pb2 Pb2B 1.98060(12) 1_556 ?
Pb2 Pb2B 1.98060(12) . ?
Pb2B O2 2.08(4) 1_554 ?
Pb2B O3 2.15(3) 13_574 ?
Pb2B O3 2.15(3) 3_654 ?
Pb2B O1 2.703(13) 13_574 ?
Pb2B O1 2.703(13) 3_654 ?
O2 Li1 2.567(15) . ?
O2 Li1 2.567(15) 1_554 ?
O3 Li1 2.541(8) 1_554 ?
O3 Li1 2.541(8) . ?
O4 Li1 2.225(14) 1_554 ?
O5 Li1 2.15(2) 9_677 ?
O5 Li1 2.15(2) 1_554 ?

loop_
    _geom_angle_atom_site_label_1
    _geom_angle_atom_site_label_2
    _geom_angle_atom_site_label_3
    _geom_angle
    _geom_angle_site_symmetry_1
    _geom_angle_site_symmetry_3
    _geom_angle_publ_flag
O3 Nb1 O1 175.9(3) . 3_655 ?
O3 Nb1 O4 91.2(2) . 1_556 ?
O1 Nb1 O4 88.8(2) 3_655 1_556 ?
O3 Nb1 O4 91.2(2) . . ?
O1 Nb1 O4 88.8(2) 3_655 . ?
O4 Nb1 O4 177.3(5) 1_556 . ?
O3 Nb1 O2 89.9(3) . . ?
O1 Nb1 O2 94.2(3) 3_655 . ?
O4 Nb1 O2 89.4(2) 1_556 . ?
O4 Nb1 O2 89.4(2) . . ?
O3 Nb1 O1 87.0(3) . . ?
O1 Nb1 O1 88.9(4) 3_655 . ?
O4 Nb1 O1 90.7(2) 1_556 . ?
O4 Nb1 O1 90.7(2) . . ?
O2 Nb1 O1 176.9(3) . . ?
O3 Nb1 Li1 57.9(4) . . ?
O1 Nb1 Li1 124.5(4) 3_655 . ?
O4 Nb1 Li1 48.6(3) 1_556 . ?
O4 Nb1 Li1 132.3(3) . . ?
O2 Nb1 Li1 58.4(3) . . ?
O1 Nb1 Li1 119.6(3) . . ?
O3 Nb1 Li1 57.9(4) . 1_554 ?
O1 Nb1 Li1 124.5(4) 3_655 1_554 ?
O4 Nb1 Li1 132.3(3) 1_556 1_554 ?
O4 Nb1 Li1 48.6(3) . 1_554 ?
O2 Nb1 Li1 58.4(3) . 1_554 ?
O1 Nb1 Li1 119.6(3) . 1_554 ?
Li1 Nb1 Li1 83.7(3) . 1_554 ?
O3 Nb1 Pb2B 127.9(5) . 1_556 ?
O1 Nb1 Pb2B 56.2(5) 3_655 1_556 ?
O4 Nb1 Pb2B 88.8(2) 1_556 1_556 ?
O4 Nb1 Pb2B 88.8(2) . 1_556 ?
O2 Nb1 Pb2B 38.0(5) . 1_556 ?
O1 Nb1 Pb2B 145.1(5) . 1_556 ?
Li1 Nb1 Pb2B 85.1(5) . 1_556 ?
Li1 Nb1 Pb2B 85.1(5) 1_554 1_556 ?
O3 Nb1 Pb2B 35.0(7) . 11_566 ?
O1 Nb1 Pb2B 140.9(7) 3_655 11_566 ?
O4 Nb1 Pb2B 91.3(2) 1_556 11_566 ?
O4 Nb1 Pb2B 91.3(2) . 11_566 ?
O2 Nb1 Pb2B 124.9(7) . 11_566 ?
O1 Nb1 Pb2B 52.0(7) . 11_566 ?
Li1 Nb1 Pb2B 82.2(6) . 11_566 ?
Li1 Nb1 Pb2B 82.2(6) 1_554 11_566 ?
Pb2B Nb1 Pb2B 162.9(2) 1_556 11_566 ?
O3 Nb1 Pb1 122.76(14) . . ?
O1 Nb1 Pb1 54.32(13) 3_655 . ?
O4 Nb1 Pb1 124.9(2) 1_556 . ?
O4 Nb1 Pb1 54.5(2) . . ?
O2 Nb1 Pb1 127.82(15) . . ?
O1 Nb1 Pb1 54.33(13) . . ?
Li1 Nb1 Pb1 172.65(4) . . ?
Li1 Nb1 Pb1 102.83(12) 1_554 . ?
Pb2B Nb1 Pb1 98.7(3) 1_556 . ?
Pb2B Nb1 Pb1 95.3(5) 11_566 . ?
O3 Nb1 Pb1 122.76(14) . 1_556 ?
O1 Nb1 Pb1 54.32(13) 3_655 1_556 ?
O4 Nb1 Pb1 54.5(2) 1_556 1_556 ?
O4 Nb1 Pb1 124.9(2) . 1_556 ?
O2 Nb1 Pb1 127.82(15) . 1_556 ?
O1 Nb1 Pb1 54.33(13) . 1_556 ?
Li1 Nb1 Pb1 102.83(12) . 1_556 ?
Li1 Nb1 Pb1 172.65(4) 1_554 1_556 ?
Pb2B Nb1 Pb1 98.7(3) 1_556 1_556 ?
Pb2B Nb1 Pb1 95.3(5) 11_566 1_556 ?
Pb1 Nb1 Pb1 70.428(14) . 1_556 ?
Nb1 Pb1 Nb1 180 11_567 3_654 ?
Nb1 Pb1 Nb1 109.421(7) 11_567 9_666 ?
Nb1 Pb1 Nb1 70.579(7) 3_654 9_666 ?
Nb1 Pb1 Nb1 70.429(14) 11_567 11_566 ?
Nb1 Pb1 Nb1 109.571(14) 3_654 11_566 ?
Nb1 Pb1 Nb1 70.579(7) 9_666 11_566 ?
Nb1 Pb1 Nb1 109.571(14) 11_567 3_655 ?
Nb1 Pb1 Nb1 70.429(14) 3_654 3_655 ?
Nb1 Pb1 Nb1 109.421(7) 9_666 3_655 ?
Nb1 Pb1 Nb1 180.00(2) 11_566 3_655 ?
Nb1 Pb1 Nb1 70.579(7) 11_567 9_667 ?
Nb1 Pb1 Nb1 109.421(7) 3_654 9_667 ?
Nb1 Pb1 Nb1 70.429(14) 9_666 9_667 ?
Nb1 Pb1 Nb1 109.421(7) 11_566 9_667 ?
Nb1 Pb1 Nb1 70.579(7) 3_655 9_667 ?
Nb1 Pb1 Nb1 109.421(7) 11_567 1_554 ?
Nb1 Pb1 Nb1 70.579(7) 3_654 1_554 ?
Nb1 Pb1 Nb1 109.571(14) 9_666 1_554 ?
Nb1 Pb1 Nb1 70.579(7) 11_566 1_554 ?
Nb1 Pb1 Nb1 109.421(7) 3_655 1_554 ?
Nb1 Pb1 Nb1 180 9_667 1_554 ?
Nb1 Pb1 Nb1 70.579(7) 11_567 . ?
Nb1 Pb1 Nb1 109.421(7) 3_654 . ?
Nb1 Pb1 Nb1 180 9_666 . ?
Nb1 Pb1 Nb1 109.421(7) 11_566 . ?
Nb1 Pb1 Nb1 70.579(7) 3_655 . ?
Nb1 Pb1 Nb1 109.571(14) 9_667 . ?
Nb1 Pb1 Nb1 70.429(14) 1_554 . ?
O3 Nb2 O3 89.3(4) . 15_775 ?
O3 Nb2 O3 90.7(4) . 7_457 ?
O3 Nb2 O3 180 15_775 7_457 ?
O3 Nb2 O3 180 . 9_677 ?
O3 Nb2 O3 90.7(4) 15_775 9_677 ?
O3 Nb2 O3 89.3(4) 7_457 9_677 ?
O3 Nb2 O5 90 . 1_556 ?
O3 Nb2 O5 90 15_775 1_556 ?
O3 Nb2 O5 90 7_457 1_556 ?
O3 Nb2 O5 90 9_677 1_556 ?
O3 Nb2 O5 90 . . ?
O3 Nb2 O5 90 15_775 . ?
O3 Nb2 O5 90 7_457 . ?
O3 Nb2 O5 90 9_677 . ?
O5 Nb2 O5 180 1_556 . ?
O3 Nb2 Li1 121.1(2) . 9_678 ?
O3 Nb2 Li1 58.9(2) 15_775 9_678 ?
O3 Nb2 Li1 121.1(2) 7_457 9_678 ?
O3 Nb2 Li1 58.9(2) 9_677 9_678 ?
O5 Nb2 Li1 47.3(3) 1_556 9_678 ?
O5 Nb2 Li1 132.7(3) . 9_678 ?
O3 Nb2 Li1 58.9(2) . 1_554 ?
O3 Nb2 Li1 121.1(2) 15_775 1_554 ?
O3 Nb2 Li1 58.9(2) 7_457 1_554 ?
O3 Nb2 Li1 121.1(2) 9_677 1_554 ?
O5 Nb2 Li1 132.7(3) 1_556 1_554 ?
O5 Nb2 Li1 47.3(3) . 1_554 ?
Li1 Nb2 Li1 180 9_678 1_554 ?
O3 Nb2 Li1 121.1(2) . 9_677 ?
O3 Nb2 Li1 58.9(2) 15_775 9_677 ?
O3 Nb2 Li1 121.1(2) 7_457 9_677 ?
O3 Nb2 Li1 58.9(2) 9_677 9_677 ?
O5 Nb2 Li1 132.7(3) 1_556 9_677 ?
O5 Nb2 Li1 47.3(3) . 9_677 ?
Li1 Nb2 Li1 85.4(6) 9_678 9_677 ?
Li1 Nb2 Li1 94.6(6) 1_554 9_677 ?
O3 Nb2 Li1 58.9(2) . . ?
O3 Nb2 Li1 121.1(2) 15_775 . ?
O3 Nb2 Li1 58.9(2) 7_457 . ?
O3 Nb2 Li1 121.1(2) 9_677 . ?
O5 Nb2 Li1 47.3(3) 1_556 . ?
O5 Nb2 Li1 132.7(3) . . ?
Li1 Nb2 Li1 94.6(6) 9_678 . ?
Li1 Nb2 Li1 85.4(6) 1_554 . ?
Li1 Nb2 Li1 180.0(5) 9_677 . ?
O3 Nb2 Pb2B 44.63(19) . 11_566 ?
O3 Nb2 Pb2B 44.63(19) 15_775 11_566 ?
O3 Nb2 Pb2B 135.37(19) 7_457 11_566 ?
O3 Nb2 Pb2B 135.37(19) 9_677 11_566 ?
O5 Nb2 Pb2B 90 1_556 11_566 ?
O5 Nb2 Pb2B 90 . 11_566 ?
Li1 Nb2 Pb2B 90.0000(10) 9_678 11_566 ?
Li1 Nb2 Pb2B 90.0000(10) 1_554 11_566 ?
Li1 Nb2 Pb2B 90.0000(10) 9_677 11_566 ?
Li1 Nb2 Pb2B 90.0000(10) . 11_566 ?
O3 Nb2 Pb2B 135.37(19) . 3_666 ?
O3 Nb2 Pb2B 135.37(19) 15_775 3_666 ?
O3 Nb2 Pb2B 44.63(19) 7_457 3_666 ?
O3 Nb2 Pb2B 44.63(19) 9_677 3_666 ?
O5 Nb2 Pb2B 90 1_556 3_666 ?
O5 Nb2 Pb2B 90 . 3_666 ?
Li1 Nb2 Pb2B 90.0000(10) 9_678 3_666 ?
Li1 Nb2 Pb2B 90.0000(10) 1_554 3_666 ?
Li1 Nb2 Pb2B 90.0000(10) 9_677 3_666 ?
Li1 Nb2 Pb2B 90.0000(10) . 3_666 ?
Pb2B Nb2 Pb2B 180 11_566 3_666 ?
Pb2B Pb2 Pb2B 180(3) 1_556 . ?
Pb2B Pb2 K2 180.0(15) 1_556 1_554 ?
Pb2B Pb2 K2 0.0(15) . 1_554 ?
Pb2B Pb2 K2 0.0(15) 1_556 1_556 ?
Pb2B Pb2 K2 180.0(15) . 1_556 ?
K2 Pb2 K2 180.00(6) 1_554 1_556 ?
K2 Pb2B Pb2 180(3) 1_554 . ?
K2 Pb2B O2 90.0(12) 1_554 1_554 ?
Pb2 Pb2B O2 90.0(12) . 1_554 ?
K2 Pb2B O3 90.0(9) 1_554 13_574 ?
Pb2 Pb2B O3 90.0(9) . 13_574 ?
O2 Pb2B O3 140.3(7) 1_554 13_574 ?
K2 Pb2B O3 90.0(9) 1_554 3_654 ?
Pb2 Pb2B O3 90.0(9) . 3_654 ?
O2 Pb2B O3 140.3(7) 1_554 3_654 ?
O3 Pb2B O3 79.4(14) 13_574 3_654 ?
K2 Pb2B O1 90.0(3) 1_554 13_574 ?
Pb2 Pb2B O1 90.0(3) . 13_574 ?
O2 Pb2B O1 73.5(8) 1_554 13_574 ?
O3 Pb2B O1 66.8(2) 13_574 13_574 ?
O3 Pb2B O1 146.2(15) 3_654 13_574 ?
K2 Pb2B O1 90.0(3) 1_554 3_654 ?
Pb2 Pb2B O1 90.0(3) . 3_654 ?
O2 Pb2B O1 73.5(8) 1_554 3_654 ?
O3 Pb2B O1 146.2(15) 13_574 3_654 ?
O3 Pb2B O1 66.8(2) 3_654 3_654 ?
O1 Pb2B O1 147.0(17) 13_574 3_654 ?
K2 Pb2B Nb2 90.0(12) 1_554 3_654 ?
Pb2 Pb2B Nb2 90.0(12) . 3_654 ?
O2 Pb2B Nb2 180.0(19) 1_554 3_654 ?
O3 Pb2B Nb2 39.7(7) 13_574 3_654 ?
O3 Pb2B Nb2 39.7(7) 3_654 3_654 ?
O1 Pb2B Nb2 106.5(8) 13_574 3_654 ?
O1 Pb2B Nb2 106.5(8) 3_654 3_654 ?
K2 Pb2B Nb1 90.0(10) 1_554 7_456 ?
Pb2 Pb2B Nb1 90.0(10) . 7_456 ?
O2 Pb2B Nb1 36.3(4) 1_554 7_456 ?
O3 Pb2B Nb1 104.0(3) 13_574 7_456 ?
O3 Pb2B Nb1 176.5(11) 3_654 7_456 ?
O1 Pb2B Nb1 37.2(4) 13_574 7_456 ?
O1 Pb2B Nb1 109.7(12) 3_654 7_456 ?
Nb2 Pb2B Nb1 143.7(4) 3_654 7_456 ?
K2 Pb2B Nb1 90.0(10) 1_554 1_554 ?
Pb2 Pb2B Nb1 90.0(10) . 1_554 ?
O2 Pb2B Nb1 36.3(4) 1_554 1_554 ?
O3 Pb2B Nb1 176.5(11) 13_574 1_554 ?
O3 Pb2B Nb1 104.0(3) 3_654 1_554 ?
O1 Pb2B Nb1 109.7(12) 13_574 1_554 ?
O1 Pb2B Nb1 37.2(4) 3_654 1_554 ?
Nb2 Pb2B Nb1 143.7(4) 3_654 1_554 ?
Nb1 Pb2B Nb1 72.5(8) 7_456 1_554 ?
K2 Pb2B Nb1 90.0(4) 1_554 13_574 ?
Pb2 Pb2B Nb1 90.0(4) . 13_574 ?
O2 Pb2B Nb1 109.2(6) 1_554 13_574 ?
O3 Pb2B Nb1 31.12(16) 13_574 13_574 ?
O3 Pb2B Nb1 110.5(13) 3_654 13_574 ?
O1 Pb2B Nb1 35.7(2) 13_574 13_574 ?
O1 Pb2B Nb1 177.4(15) 3_654 13_574 ?
Nb2 Pb2B Nb1 70.8(6) 3_654 13_574 ?
Nb1 Pb2B Nb1 72.9(2) 7_456 13_574 ?
Nb1 Pb2B Nb1 145.4(11) 1_554 13_574 ?
Nb1 O1 Nb1 178.9(4) 11_567 . ?
Nb1 O1 Pb2B 86.6(9) 11_567 11_566 ?
Nb1 O1 Pb2B 92.3(8) . 11_566 ?
Nb1 O1 K2 87.24(17) 11_567 11_567 ?
Nb1 O1 K2 91.88(18) . 11_567 ?
Pb2B O1 K2 36.23(6) 11_566 11_567 ?
Nb1 O1 K2 87.24(17) 11_567 11_566 ?
Nb1 O1 K2 91.88(18) . 11_566 ?
Pb2B O1 K2 36.23(6) 11_566 11_566 ?
K2 O1 K2 72.47(13) 11_567 11_566 ?
Nb1 O2 Nb1 148.5(4) . 7_457 ?
Nb1 O2 Pb2B 105.7(2) . 1_556 ?
Nb1 O2 Pb2B 105.7(2) 7_457 1_556 ?
Nb1 O2 Li1 80.07(18) . . ?
Nb1 O2 Li1 80.07(18) 7_457 . ?
Pb2B O2 Li1 129.5(4) 1_556 . ?
Nb1 O2 Li1 80.07(18) . 1_554 ?
Nb1 O2 Li1 80.07(18) 7_457 1_554 ?
Pb2B O2 Li1 129.5(4) 1_556 1_554 ?
Li1 O2 Li1 101.0(8) . 1_554 ?
Nb1 O2 K2 101.31(13) . 1_556 ?
Nb1 O2 K2 101.31(13) 7_457 1_556 ?
Pb2B O2 K2 43.65(11) 1_556 1_556 ?
Li1 O2 K2 85.9(4) . 1_556 ?
Li1 O2 K2 173.2(5) 1_554 1_556 ?
Nb1 O3 Nb2 150.5(4) . . ?
Nb1 O3 Pb2B 113.9(8) . 11_566 ?
Nb2 O3 Pb2B 95.7(7) . 11_566 ?
Nb1 O3 Li1 81.8(5) . 1_554 ?
Nb2 O3 Li1 79.8(4) . 1_554 ?
Pb2B O3 Li1 128.0(3) 11_566 1_554 ?
Nb1 O3 Li1 81.8(5) . . ?
Nb2 O3 Li1 79.8(4) . . ?
Pb2B O3 Li1 128.0(3) 11_566 . ?
Li1 O3 Li1 102.4(4) 1_554 . ?
Nb1 O3 K2 107.30(19) . 11_567 ?
Nb2 O3 K2 94.18(18) . 11_567 ?
Pb2B O3 K2 42.63(9) 11_566 11_567 ?
Li1 O3 K2 168.8(5) 1_554 11_567 ?
Li1 O3 K2 85.7(2) . 11_567 ?
Nb1 O3 K2 107.30(19) . 11_566 ?
Nb2 O3 K2 94.18(18) . 11_566 ?
Pb2B O3 K2 42.63(9) 11_566 11_566 ?
Li1 O3 K2 85.7(2) 1_554 11_566 ?
Li1 O3 K2 168.8(5) . 11_566 ?
K2 O3 K2 85.27(18) 11_567 11_566 ?
Nb1 O4 Nb1 177.3(5) 1_554 . ?
Nb1 O4 Li1 89.5(2) 1_554 1_554 ?
Nb1 O4 Li1 89.5(2) . 1_554 ?
Nb2 O5 Nb2 180 1_554 . ?
Nb2 O5 Li1 90.000(2) 1_554 9_677 ?
Nb2 O5 Li1 90.000(3) . 9_677 ?
Nb2 O5 Li1 90.000(2) 1_554 1_554 ?
Nb2 O5 Li1 90.000(3) . 1_554 ?
Li1 O5 Li1 180 9_677 1_554 ?
Nb2 O5 K2 90 1_554 3_665 ?
Nb2 O5 K2 90 . 3_665 ?
Li1 O5 K2 90.0000(10) 9_677 3_665 ?
Li1 O5 K2 90.0000(10) 1_554 3_665 ?
Nb2 O5 K2 90 1_554 11_566 ?
Nb2 O5 K2 90 . 11_566 ?
Li1 O5 K2 90.0000(10) 9_677 11_566 ?
Li1 O5 K2 90 1_554 11_566 ?
K2 O5 K2 180 3_665 11_566 ?
O5 Li1 O4 120.8(5) 1_556 7_457 ?
O5 Li1 O4 120.8(5) 1_556 1_556 ?
O4 Li1 O4 118.5(10) 7_457 1_556 ?
O5 Li1 O3 72.3(5) 1_556 . ?
O4 Li1 O3 128.8(2) 7_457 . ?
O4 Li1 O3 71.61(18) 1_556 . ?
O5 Li1 O3 72.3(5) 1_556 7_458 ?
O4 Li1 O3 71.61(18) 7_457 7_458 ?
O4 Li1 O3 128.8(2) 1_556 7_458 ?
O3 Li1 O3 144.6(10) . 7_458 ?
O5 Li1 O3 72.3(5) 1_556 1_556 ?
O4 Li1 O3 128.8(2) 7_457 1_556 ?
O4 Li1 O3 71.61(18) 1_556 1_556 ?
O3 Li1 O3 102.4(4) . 1_556 ?
O3 Li1 O3 66.4(3) 7_458 1_556 ?
O5 Li1 O3 72.3(5) 1_556 7_457 ?
O4 Li1 O3 71.61(18) 7_457 7_457 ?
O4 Li1 O3 128.8(2) 1_556 7_457 ?
O3 Li1 O3 66.4(3) . 7_457 ?
O3 Li1 O3 102.4(4) 7_458 7_457 ?
O3 Li1 O3 144.6(10) 1_556 7_457 ?
O5 Li1 O2 129.5(4) 1_556 1_556 ?
O4 Li1 O2 71.0(5) 7_457 1_556 ?
O4 Li1 O2 71.0(5) 1_556 1_556 ?
O3 Li1 O2 142.6(5) . 1_556 ?
O3 Li1 O2 65.9(2) 7_458 1_556 ?
O3 Li1 O2 65.9(2) 1_556 1_556 ?
O3 Li1 O2 142.6(5) 7_457 1_556 ?
O5 Li1 O2 129.5(4) 1_556 . ?
O4 Li1 O2 71.0(5) 7_457 . ?
O4 Li1 O2 71.0(5) 1_556 . ?
O3 Li1 O2 65.9(2) . . ?
O3 Li1 O2 142.6(5) 7_458 . ?
O3 Li1 O2 142.6(5) 1_556 . ?
O3 Li1 O2 65.9(2) 7_457 . ?
O2 Li1 O2 101.0(8) 1_556 . ?
O5 Li1 Nb2 42.7(3) 1_556 1_556 ?
O4 Li1 Nb2 112.1(3) 7_457 1_556 ?
O4 Li1 Nb2 112.1(3) 1_556 1_556 ?
O3 Li1 Nb2 107.8(7) . 1_556 ?
O3 Li1 Nb2 41.2(3) 7_458 1_556 ?
O3 Li1 Nb2 41.2(3) 1_556 1_556 ?
O3 Li1 Nb2 107.8(7) 7_457 1_556 ?
O2 Li1 Nb2 86.79(16) 1_556 1_556 ?
O2 Li1 Nb2 172.2(7) . 1_556 ?
O5 Li1 Nb2 42.7(3) 1_556 . ?
O4 Li1 Nb2 112.1(3) 7_457 . ?
O4 Li1 Nb2 112.1(3) 1_556 . ?
O3 Li1 Nb2 41.2(3) . . ?
O3 Li1 Nb2 107.8(7) 7_458 . ?
O3 Li1 Nb2 107.8(7) 1_556 . ?
O3 Li1 Nb2 41.2(3) 7_457 . ?
O2 Li1 Nb2 172.2(7) 1_556 . ?
O2 Li1 Nb2 86.79(16) . . ?
Nb2 Li1 Nb2 85.4(6) 1_556 . ?
O5 Li1 Nb1 111.6(4) 1_556 . ?
O4 Li1 Nb1 111.6(6) 7_457 . ?
O4 Li1 Nb1 41.89(14) 1_556 . ?
O3 Li1 Nb1 40.25(15) . . ?
O3 Li1 Nb1 170.6(4) 7_458 . ?
O3 Li1 Nb1 106.11(13) 1_556 . ?
O3 Li1 Nb1 86.91(12) 7_457 . ?
O2 Li1 Nb1 106.3(6) 1_556 . ?
O2 Li1 Nb1 41.49(15) . . ?
Nb2 Li1 Nb1 136.3(4) 1_556 . ?
Nb2 Li1 Nb1 79.49(13) . . ?

_shelx_res_file
;
TITL 1_a.res in P4/mbm
    waaa.res
    created by SHELXL-2018/3 at 12:48:49 on 14-Jun-2022
REM Old TITL 1 in P4/mbm
REM SHELXT solution in P4/mbm: R1 0.203, Rweak 0.010, Alpha 0.031
REM <I/s>   3.213 for   33 systematic absences,  Orientation as input
REM Formula found by SHELXT:  O17 Nb6
CELL  0.71073  12.5893  12.5893   3.9612   90.000   90.000   90.000
ZERR    1.000   0.0005   0.0005   0.0002    0.000    0.000    0.000
LATT  1
SYMM -X, -Y, Z
SYMM -Y, X, Z
SYMM Y, -X, Z
SYMM 1/2-X, 1/2+Y, -Z
SYMM 1/2+X, 1/2-Y, -Z
SYMM 1/2+Y, 1/2+X, -Z
SYMM 1/2-Y, 1/2-X, -Z
SFAC O NB PB k Li
UNIT 30 10 1.44618 3.56188 3.54592
TEMP 22.850
SIZE 0.055 0.103 0.135
L.S. 10
BOND
LIST 4
ACTA
OMIT 1 1 0

FMAP 2
eadp pb2 k2
exyz pb2 k2
EADP K2 PB2B
PLAN 5
WGHT    0.000000   15.305800
EXTI    0.004911
FVAR       0.23608   0.46641   0.89047   0.01881
NB1   2    0.426063    0.710284    1.000000    10.50000    0.01240    0.01133 =
         0.01718    0.00000    0.00000   -0.00203
PB1   3    0.500000    0.500000    0.500000    20.12500    0.02533    0.02533 =
         0.02105    0.00000    0.00000    0.00000
NB2   2    0.500000    1.000000    1.000000    10.12500    0.01191    0.01191 =
         0.02612    0.00000    0.00000   -0.00004
K2    4    0.171158    0.671158    0.500000    30.25000    0.07365    0.07365 =
         0.03164    0.00000    0.00000   -0.03842
PB2   3    0.171158    0.671158    0.500000   -30.25000    0.07365    0.07365 =
         0.03164    0.00000    0.00000   -0.03842
PB2B  3    0.171091    0.671091    0.000000    40.25000    0.07365    0.07365 =
         0.03164    0.00000    0.00000   -0.03842
O1    1    0.568716    0.640174    1.000000    10.50000    0.00792    0.01967 =
         0.04421    0.00000    0.00000    0.00635
O2    1    0.287786    0.787786    1.000000    10.25000    0.01051    0.01051 =
         0.03761    0.00000    0.00000    0.00270
O3    1    0.501006    0.844652    1.000000    10.50000    0.01533    0.01178 =
         0.06712    0.00000    0.00000   -0.00173
O4    1    0.422959    0.708213    0.500000    10.50000    0.04420    0.03903 =
         0.01109    0.00000    0.00000    0.00508
O5    1    0.500000    1.000000    0.500000    10.12500    0.05637    0.05637 =
         0.01730    0.00000    0.00000    0.00383
LI1   5    0.379499    0.879499    1.500000    10.22162    0.01775    0.01775 =
         0.00928    0.00000    0.00000    0.00041
HKLF 4


REM  1_a.res in P4/mbm
REM wR2 = 0.0653, GooF = S = 1.081, Restrained GooF = 1.081 for all data
REM R1 = 0.0329 for 472 Fo > 4sig(Fo) and 0.0332 for all 476 data
REM 50 parameters refined using 0 restraints

END

WGHT      0.0000     11.5165

REM Highest difference peak  1.554,  deepest hole -1.373,  1-sigma level  0.191
Q1    1   0.1095  0.6993  0.5000  10.50000  0.05    1.55
Q2    1   0.4271  0.9271  1.5000  10.25000  0.05    0.93
Q3    1   0.1739  0.6739 -0.0902  10.50000  0.05    0.84
Q4    1   0.3592  0.5679  0.5000  10.50000  0.05    0.76
Q5    1   0.2161  0.7161  0.5000  10.25000  0.05    0.76
;
_shelx_res_checksum     30573

_shelx_hkl_file
;
   0   0   1 2549.74   81.99
   0   0   1 2304.77   81.69
   0   0   1 2509.25   81.59
   0   0   1 2576.04   82.99
   0   0   1 2583.74   81.89
   0   0  -1 2444.26   81.99
   0   0  -1 2353.46   81.69
   0   0  -1 2519.05   82.79
   0   0  -1 2613.74   81.89
   0   0  -1 2434.46   81.69
   0   0   2 9999.00  306.67
   0   0   2 9435.06  308.37
   0   0   2 8516.05  305.97
   0   0   2 9200.08  306.77
   0   0  -2 9478.45  306.97
   0   0  -2 9089.09  306.57
   0   0  -2 9923.81  306.77
   0   0  -2 9230.38  308.17
   0   0   3  720.23   25.50
   0   0   3  697.83   27.70
   0   0  -3  704.23   25.20
   0   0  -3  672.73   24.70
   0   0   4 2491.95   88.39
   0   0   4 2768.42   90.49
   0   0  -4 2774.52   91.59
   0   0  -4 2617.04   89.69
   0   0   5  112.79    7.20
   0   0   5  140.99   10.00
   0   0   5  126.89   14.90
   0   0  -5  132.99    8.70
   0   0  -5  124.79    9.30
  -1   0  -5   -3.40    3.40
  -1   0  -5   -3.80    4.40
   1   0   5   -1.70    5.20
   1   0   5    2.70    3.80
   1   0   5    1.50    8.30
  -1   0  -4    3.30    2.60
   1   0   4    3.50    2.40
   1   0   4    5.60    3.40
  -1   0  -3   -2.00    1.80
  -1   0  -3    3.10    1.70
   1   0   3    3.10    3.70
   1   0   3   -0.20    1.70
   1   0   3    0.70    2.40
  -1   0  -2    0.60    1.20
  -1   0  -2    1.20    1.90
  -1   0  -2    0.50    2.40
  -1   0  -2    1.20    0.90
   1   0   2    0.90    1.10
   1   0   2    2.70    1.20
   1   0   2    1.80    2.00
   1   0   2    1.70    1.40
  -1   0  -1   -0.40    0.80
  -1   0  -1    0.20    0.90
  -1   0  -1    1.40    1.30
  -1   0  -1    1.90    0.60
   1   0   1    1.00    0.60
   1   0   1    0.50    0.80
   1   0   1    0.40    1.00
   1   0   1   -0.50    0.60
   1   0   1    0.30    1.20
  -1   0   1   -0.20    0.40
  -1   0   1   -0.40    0.60
  -1   0   1    0.20    1.20
  -1   0   1    0.30    0.60
  -1   0   1    1.00    0.70
   1   0  -1    0.60    0.50
   1   0  -1   -0.20    0.60
   1   0  -1    1.20    1.40
   1   0  -1   -0.20    0.60
   1   0  -1    1.80    0.90
  -1   0   2   -0.60    1.00
  -1   0   2   -1.40    1.30
  -1   0   2    2.30    0.80
  -1   0   2    1.90    2.00
   1   0  -2   -1.90    1.40
   1   0  -2    0.20    1.20
   1   0  -2    5.40    2.50
   1   0  -2    0.30    0.90
   1   0  -2   -2.50    1.00
   1   0  -2   -1.50    1.50
  -1   0   3    6.20    2.30
  -1   0   3   -2.60    3.00
  -1   0   3   -0.40    1.30
   1   0  -3   -0.30    1.70
   1   0  -3    4.70    2.60
   1   0  -3   -1.20    1.40
  -1   0   4    0.80    3.10
  -1   0   4    2.70    2.00
   1   0  -4   -3.40    3.00
   1   0  -4   -1.20    2.30
  -1   0   5    4.50    7.70
  -1   0   5    9.80    5.60
   1   0  -5   -1.20    4.60
   1   0  -5   -1.10    3.50
  -2   0  -5    4.70    4.80
  -2   0  -5    1.00    3.70
   2   0   5   -0.70    8.50
   2   0   5    3.10    3.90
   2   0   5    4.80    5.40
  -2   0  -4   33.10    4.10
  -2   0  -4   27.80    5.80
   2   0   4   25.60    3.60
   2   0   4   28.10    4.60
  -2   0  -3    8.70    2.40
  -2   0  -3    6.60    2.00
   2   0   3    8.70    2.90
   2   0   3   12.30    4.50
   2   0   3    5.50    2.20
  -2   0  -2  104.29    4.80
  -2   0  -2   93.19    5.30
  -2   0  -2  103.59    4.50
  -2   0  -2   84.89    6.10
   2   0   2   93.19    4.60
   2   0   2   98.49    6.50
   2   0   2   99.19    5.30
  -2   0  -1    6.70    1.00
  -2   0  -1    7.20    1.60
  -2   0  -1    7.70    1.40
  -2   0  -1    5.10    0.80
   2   0   1    8.40    1.70
   2   0   1    5.10    0.90
   2   0   1    9.10    1.50
   2   0   1    6.20    0.90
   2   0   1    4.00    1.20
  -2   0   0  187.78    6.70
  -2   0   0  199.78    6.60
  -2   0   0  183.18    6.60
  -2   0   0  191.58    7.00
   2   0   0  162.88    6.50
  -2   0   1    5.00    0.80
  -2   0   1    7.10    1.10
  -2   0   1    9.50    1.70
   2   0  -1    5.80    0.90
   2   0  -1    5.20    0.90
   2   0  -1    6.60    1.80
  -2   0   2   99.29    6.10
  -2   0   2   96.79    4.50
   2   0  -2   97.59    4.90
   2   0  -2   98.79    4.80
   2   0  -2   95.69    6.70
   2   0  -2   99.59    4.50
   2   0  -2   94.79    5.00
  -2   0   3    6.50    3.70
  -2   0   3   10.20    2.30
   2   0  -3    7.90    2.60
[truncated: 458,885 more chars]
